# Supplementary material for: LMSM: A modular approach for identifying lncRNA related miRNA sponge modules in breast cancer
Source: PLoS Comput Biol. 2020 Apr 23;16(4):e1007851. doi: 10.1371/journal.pcbi.1007851 (PMC7200020; doi:10.1371/journal.pcbi.1007851)
Supplement: S1 Data — (XLSX) [file pcbi.1007851.s001.xlsx]

## Sheet: WGCNA
Note: miRM, ceRM and mRM denote a group of miRNAs, ceRNAs and mRNAs, respectively.
Module ID	Module genes	Shared miRNAs	#miRNAs regulating ceRNAs	#miRNAs regulating mRNAs	#Shared miRNAs	#Background miRNAs	Sig. p.value of sharing miRNAs	Canonical correlation of ceRM-mRM pairs	Canonical correlation of miRM-mRM pairs	Canonical correlation of miRM-ceRM pairs	Partial canonical correlation of ceRM-mRM pairs	Sensitivity canonical correlation of ceRM-mRM pairs
LMSM 1	AC105760.3, RP11-467L20.10, LINC00029, GRIP2, AC007364.1, LINC00483, LINC00905, LINC00917, LINC00208, LINC00521, LINC00302, ZNRF3-AS1, RP11-998D10.4, RP4-682C21.5, LINC00670, MTUS2-AS1, RP4-539M6.14, FER1L6-AS1, HECW1-IT1, LINC00301, COL18A1-AS1, RP5-821D11.7, LINC00207, RP11-161I2.1, AC008079.9, XXbac-B33L19.3, LINC00994, LINC00615, LINC00523, AC090286.4, RP11-573D15.8, RP11-76E12.1, AC005276.1,…	hsa-miR-106b-5p, hsa-miR-148b-3p, hsa-miR-23b-3p, hsa-miR-26b-5p, hsa-miR-335-5p, hsa-miR-9-5p, hsa-let-7a-5p, hsa-let-7b-5p, hsa-let-7e-5p, hsa-let-7f-5p, hsa-let-7g-5p, hsa-let-7i-5p, hsa-miR-103a-3p, hsa-miR-106a-5p, hsa-miR-107, hsa-miR-10a-5p, hsa-miR-1248, hsa-miR-126-5p, hsa-miR-128-3p, hsa-miR-129-5p, hsa-miR-130a-3p, hsa-miR-130b-3p, hsa-miR-135b-5p, hsa-miR-136-3p, hsa-miR-1-3p, hsa-miR…	365	205	130	674	0.000904515	0.833785	0.659214	0.765404	0.680317	0.153468
	.1, RP11-47G4.2, RP11-131K5.2, RP11-92G19.2, RP11-31I22.1, RP11-958F21.3, RP11-638L3.3, RP11-434D2.2, RP11-465I4.2, RP11-451L19.1, CTD-2267D19.2, RP11-25I11.1, RP11-31I22.4, RP11-403A21.1, RP11-595B24.1, CTC-304I17.3, RP11-449L23.3, RP11-384E22.1, RP11-720N19.2, LINC01029, CTD-2532D12.5, RP11-277J6.3, RP11-674N23.1, CTD-2515C13.2, CTD-2124B20.2, RP11-190I17.2, RP11-100K18.1, RP11-25D3.1, RP11-715…
LMSM 2	H19, MIR4435-1HG, AC013271.3, MIR22HG, COL5A1-AS1, RP13-395E19.3, AC112721.2, MEG9, RP11-417E7.1, AC106786.1, GS1-174L6.4, RP11-134G8.8, AC034187.2, AC107399.2, AC012462.2, RP11-390F4.3, AP001434.2, RP11-196I18.4, RP11-145A3.2, XXyac-YX65C7_A.2, AC097724.3, RP11-565P22.2, RP11-145A3.1, AC092614.2, AC018647.3, AC116035.2, RP11-301G19.1, RP11-191N8.2, AC133106.2, RP11-132M7.3, AC113617.1, RP11-556E…	hsa-miR-26b-5p, hsa-let-7a-5p, hsa-let-7b-5p, hsa-let-7c-5p, hsa-let-7d-5p, hsa-let-7e-5p, hsa-let-7f-5p, hsa-let-7g-5p, hsa-let-7i-3p, hsa-let-7i-5p, hsa-miR-100-3p, hsa-miR-100-5p, hsa-miR-101-3p, hsa-miR-103a-3p, hsa-miR-105-5p, hsa-miR-106a-5p, hsa-miR-106b-5p, hsa-miR-107, hsa-miR-10a-3p, hsa-miR-10a-5p, hsa-miR-10b-3p, hsa-miR-10b-5p, hsa-miR-1224-5p, hsa-miR-1226-3p, hsa-miR-1247-5p, hsa-m…	338	649	337	674	4.88178e-07	0.905691	0.868635	0.802775	0.705321	0.20037
LMSM 3	RP11-445H22.3, RP11-84C10.2, RP11-23P13.6, RP11-404O13.5, CTD-2201E18.3, CSNK1G2-AS1, LINC00643, TCL6, AC004988.1, RP11-556O15.1, RP11-296O14.3, ZNRD1-AS1, RP11-89H19.1, LINC00487, C1RL-AS1, RSBN1L-AS1, AC068831.10, HLA-F-AS1, LINC00598, LINC00189, LINC00152, AP000233.4, RP13-297E16.4, AC124944.5, RP11-505P4.6, OSER1-AS1, RP11-533O20.2, INHBA-AS1, RP3-369A17.4, DNAJC27-AS1, AC008278.3, RP11-290F2…	hsa-miR-106a-5p, hsa-miR-106b-5p, hsa-miR-1237-3p, hsa-miR-1248, hsa-miR-1266-5p, hsa-miR-1307-3p, hsa-miR-130b-5p, hsa-miR-142-3p, hsa-miR-149-3p, hsa-miR-150-5p, hsa-miR-155-3p, hsa-miR-17-5p, hsa-miR-186-3p, hsa-miR-186-5p, hsa-miR-203a-3p, hsa-miR-204-5p, hsa-miR-20a-5p, hsa-miR-20b-5p, hsa-miR-211-5p, hsa-miR-30b-3p, hsa-miR-30c-1-3p, hsa-miR-30c-2-3p, hsa-miR-3126-3p, hsa-miR-3140-3p, hsa-m…	326	631	322	674	2.00195e-08	0.865528	0.818965	0.676603	0.736991	0.128538
LMSM 4	SNHG16, RP11-247A12.2, AC074391.1, AC002064.5, TP73-AS1, DNMBP-AS1, RP3-510D11.1, AC008269.2, RP11-197P3.5, C4B-AS1, GS1-115G20.1, PSMG3-AS1, LINC00271, AC012485.2, VIPR1-AS1, LINC00665, RP4-784A16.4, RP11-80H5.2, AC108488.3, RP11-20F24.2, AC093415.2, LINC00993, AP006216.12, AC138655.6, RP11-809M12.1, FOXD2-AS1, RP11-439K3.3, RP11-343H5.6, AC012360.6, RP11-85F14.5, RP11-634B7.5, RP11-119K6.6, RP1…	hsa-miR-9-5p, hsa-miR-200a-3p, hsa-let-7a-3p, hsa-let-7a-5p, hsa-let-7b-5p, hsa-let-7c-5p, hsa-let-7d-5p, hsa-let-7e-5p, hsa-let-7f-1-3p, hsa-let-7f-5p, hsa-let-7g-5p, hsa-let-7i-5p, hsa-miR-100-5p, hsa-miR-101-3p, hsa-miR-103a-2-5p, hsa-miR-103a-3p, hsa-miR-105-5p, hsa-miR-106a-5p, hsa-miR-106b-3p, hsa-miR-106b-5p, hsa-miR-107, hsa-miR-10a-3p, hsa-miR-10a-5p, hsa-miR-10b-5p, hsa-miR-1224-5p, hsa…	435	557	388	674	2.72693e-09	0.906776	0.843037	0.810568	0.709343	0.197434
LMSM 5	ZNF667-AS1, EIF3J-AS1, CYP17A1-AS1, SRRM2-AS1, MIR181A2HG, PRKAR2A-AS1, RP11-131J3.1, RP11-415J8.3, LEPREL1-AS1, RP11-536O18.1, RP11-258F22.1, RP1-167F1.2, AC005082.12, RP11-148B18.3, RP11-413M3.4, CERS6-AS1, AC004485.3, AC023137.2, RP4-779E11.3, NFE4, ELOVL2-AS1, AC074011.2, RP11-389K14.3, RP11-445O3.1, AC007246.3, RP11-66B24.2, RP11-40F8.2, RP4-665J23.1, RP11-613M10.6, AC006026.13, RP11-213H15.…	hsa-miR-335-5p, hsa-miR-449b-5p, hsa-let-7a-2-3p, hsa-let-7a-3p, hsa-let-7a-5p, hsa-let-7b-3p, hsa-let-7b-5p, hsa-let-7c-5p, hsa-let-7d-5p, hsa-let-7e-5p, hsa-let-7f-1-3p, hsa-let-7f-5p, hsa-let-7g-3p, hsa-let-7g-5p, hsa-let-7i-5p, hsa-miR-100-3p, hsa-miR-100-5p, hsa-miR-101-3p, hsa-miR-103a-2-5p, hsa-miR-103a-3p, hsa-miR-105-5p, hsa-miR-106a-5p, hsa-miR-106b-5p, hsa-miR-107, hsa-miR-10a-3p, hsa-…	520	554	450	674	2.34291e-07	0.917751	0.803695	0.772719	0.785595	0.132156
LMSM 6	MIR202, LINC00982, ACTA2-AS1, RP11-497E19.1, RP11-24J23.2, LINC00694, RP11-501J20.5, RP11-464C19.3, RP11-276H19.1, AC116035.1, RP4-663N10.1, AC068057.1, AC010731.2, HCG22, XXbac-BPG13B8.10, RP11-342D14.1, LINC00341, RP11-305L7.6, AC093609.1, RP11-761N21.1, AC010090.1, AC003986.6, AC098617.1, AC026904.1, AC006159.5, RP3-333A15.1, RP11-308B5.2, RBMS3-AS3, LINC00445, AP002856.7, CTA-941F9.9, ADAMTS9…	hsa-let-7i-5p, hsa-miR-103a-3p, hsa-miR-107, hsa-miR-1224-5p, hsa-miR-125a-3p, hsa-miR-125a-5p, hsa-miR-125b-5p, hsa-miR-130a-3p, hsa-miR-130b-3p, hsa-miR-132-3p, hsa-miR-136-3p, hsa-miR-138-1-3p, hsa-miR-138-5p, hsa-miR-139-5p, hsa-miR-141-3p, hsa-miR-143-3p, hsa-miR-144-3p, hsa-miR-145-5p, hsa-miR-146a-5p, hsa-miR-148a-3p, hsa-miR-148b-3p, hsa-miR-148b-5p, hsa-miR-149-5p, hsa-miR-152-3p, hsa-mi…	75	507	73	674	5.29474e-08	0.889188	0.807362	0.719654	0.752186	0.137003
LMSM 7	RP11-97O12.7, PCBP1-AS1, Z83851.3, LINC00265, RAMP2-AS1, LINC00963, AC096670.3, AP000525.9, BMS1P18, RP5-858B6.3, RP11-465B22.5, LINC01087, CITF22-49D8.1, AL589743.1, XXbac-B476C20.9, PROSER2-AS1, RP11-452K12.4, AC009961.3, AC093382.1, PCAT6, BMS1P17, RP11-216B9.6, RP5-864K19.4, TNKS2-AS1, RP11-284F21.7, TPRG1-AS2, AC007163.6, AC004237.1, RP11-37E23.5, RP11-107I14.5, RP1-34H18.1, AC107072.2, RP5-…	hsa-miR-149-3p, hsa-miR-186-5p, hsa-miR-205-3p, hsa-miR-26b-5p, hsa-miR-27a-3p, hsa-miR-27b-3p, hsa-miR-3150b-3p, hsa-miR-3614-5p, hsa-miR-589-3p, hsa-miR-625-5p, hsa-miR-34a-5p, hsa-let-7a-5p, hsa-let-7b-5p, hsa-let-7c-5p, hsa-let-7d-5p, hsa-let-7e-5p, hsa-let-7f-5p, hsa-let-7g-5p, hsa-let-7i-5p, hsa-miR-103a-3p, hsa-miR-106a-5p, hsa-miR-106b-5p, hsa-miR-107, hsa-miR-10a-5p, hsa-miR-10b-5p, hsa-…	231	534	220	674	7.77156e-16	0.867962	0.728402	0.783772	0.698127	0.169835
LMSM 8	GRIK1-AS1, LINC00324, RP3-337H4.8, C1orf132, hsa-mir-6080, LL22NC03-86G7.1, LINC00337, RP11-50E11.3, RP11-552D4.1, ALMS1-IT1, DLEU2, AC079354.5, GNG12-AS1, RP11-132A1.4, CTD-2201G3.1, C4A-AS1, AC074117.10, RP11-120D5.1, RP11-480I12.7, LINC00959, AP000251.3, RP11-435O5.2, LINC00398, CDKN2B-AS1, RP11-1000B6.2, DDX11-AS1, CKMT2-AS1, RP11-21I10.2, GMDS-AS1, RP11-434D11.4, WWC2-AS2, RP11-774O3.3, RP11…	hsa-miR-193b-3p, hsa-miR-335-5p, hsa-miR-34a-5p, hsa-miR-101-3p, hsa-let-7a-5p, hsa-let-7b-3p, hsa-let-7b-5p, hsa-let-7c-5p, hsa-let-7d-5p, hsa-let-7e-5p, hsa-let-7f-5p, hsa-let-7g-3p, hsa-let-7g-5p, hsa-let-7i-5p, hsa-miR-100-3p, hsa-miR-101-5p, hsa-miR-103a-2-5p, hsa-miR-103a-3p, hsa-miR-106a-5p, hsa-miR-106b-5p, hsa-miR-107, hsa-miR-10a-3p, hsa-miR-10a-5p, hsa-miR-10b-5p, hsa-miR-1224-5p, hsa-…	376	643	372	674	5.36937e-07	0.921347	0.80948	0.803115	0.775337	0.14601
LMSM 9	FAM87B, AC092171.2, AC144450.2, CTD-3065J16.6, AC023490.1, RP4-798A10.4, LINC01058, RP11-218L14.4, PRICKLE2-AS3, RP11-739N20.2, RP11-166N17.3, RP11-223A3.1, AC144450.1, AC090587.5, TTC3-AS1, AC090587.4, ARMC2-AS1, RP4-635E18.6, USP12-AS2, HCG18, AC141930.2, AC016910.1, RP1-85F18.6, DLG5-AS1, KRTAP5-AS1, RP5-1177M21.1, RP11-52J3.3, RP3-510D11.2, XXbac-BPG249D20.9, CTA-984G1.5, RP11-168K11.2, RP11-…	hsa-let-7a-3p, hsa-let-7a-5p, hsa-let-7b-5p, hsa-let-7c-5p, hsa-let-7e-5p, hsa-let-7f-2-3p, hsa-let-7f-5p, hsa-let-7g-3p, hsa-let-7g-5p, hsa-let-7i-5p, hsa-miR-101-3p, hsa-miR-103a-3p, hsa-miR-106a-5p, hsa-miR-106b-5p, hsa-miR-107, hsa-miR-10a-5p, hsa-miR-10b-5p, hsa-miR-1249-3p, hsa-miR-1254, hsa-miR-125a-5p, hsa-miR-125b-5p, hsa-miR-126-5p, hsa-miR-1271-5p, hsa-miR-127-3p, hsa-miR-128-3p, hsa-m…	254	623	254	674	9.8237e-12	0.85025	0.731434	0.620476	0.741274	0.108977
LMSM 10	LINC00652, WASIR1, SPATA41, MLLT4-AS1, ST8SIA6-AS1, AC025171.1, RP11-563J2.2, TINCR, DIP2A-IT1, RP11-644K8.1, ENTPD3-AS1, EPB41L4A-AS1, AC017104.6, RP3-395M20.2, RP11-61J19.2, RP11-16L21.7, AC099850.1, RP5-1109J22.2, RP11-144G6.4, RP11-54O7.11, RP11-383G10.5, RP5-1160K1.3, RP1-127D3.4, PPP1R26-AS1, LINC00475, RP11-70P17.1, LINC00505, RP4-784A16.5, RP11-416N2.3, CTA-292E10.6, RP4-756H11.3, AC08414…	hsa-miR-34a-5p, hsa-let-7a-3p, hsa-let-7a-5p, hsa-let-7b-3p, hsa-let-7b-5p, hsa-let-7c-5p, hsa-let-7d-5p, hsa-let-7e-5p, hsa-let-7f-1-3p, hsa-let-7f-2-3p, hsa-let-7f-5p, hsa-let-7g-3p, hsa-let-7g-5p, hsa-let-7i-5p, hsa-miR-101-3p, hsa-miR-101-5p, hsa-miR-103a-3p, hsa-miR-105-5p, hsa-miR-106a-5p, hsa-miR-106b-3p, hsa-miR-106b-5p, hsa-miR-107, hsa-miR-10a-5p, hsa-miR-10b-5p, hsa-miR-1185-5p, hsa-mi…	335	625	329	674	1.24139e-08	0.939134	0.792396	0.787801	0.838076	0.101057
LMSM 11	WDFY3-AS2, CTBP1-AS2, RP3-323P24.3, PSMD5-AS1, RP11-575L7.2, ZMYM4-AS1, RP11-439K3.1, RP11-575L7.4, RP11-573D15.2, RP3-400B16.1, MYB-AS1, MKLN1-AS2, LINC01024, AP001258.4, RP11-367J11.2, RP11-710F7.2, CTD-3239E11.2, CTB-113P19.3, RP11-152H18.4, RERG-IT1, RP11-834C11.10, RP11-175P13.2, RP11-30K9.4, CTD-2083E4.4, RP11-439E19.10, CTA-972D3.2, RP11-473I1.10, CTD-2132N18.2, CTD-2006C1.12, CTC-559E9.5,…	hsa-let-7a-3p, hsa-let-7a-5p, hsa-let-7b-3p, hsa-let-7b-5p, hsa-let-7c-5p, hsa-let-7d-5p, hsa-let-7e-5p, hsa-let-7f-1-3p, hsa-let-7f-2-3p, hsa-let-7f-5p, hsa-let-7g-5p, hsa-let-7i-5p, hsa-miR-101-3p, hsa-miR-103a-3p, hsa-miR-106a-5p, hsa-miR-106b-5p, hsa-miR-107, hsa-miR-125a-3p, hsa-miR-125a-5p, hsa-miR-125b-5p, hsa-miR-126-5p, hsa-miR-1271-5p, hsa-miR-1275, hsa-miR-129-5p, hsa-miR-132-3p, hsa-m…	156	560	149	674	1.74299e-07	0.879966	0.764814	0.660293	0.77498	0.104986
LMSM 12	LINC00910, AC007249.3, RP11-136K14.3, AC004448.2, RP11-402G3.5, AC104076.3, RP11-1094H24.4, WAC-AS1, RP11-320M2.1, RP11-1136G11.8, RP11-119F7.5, CTD-2568A17.1, MAPT-AS1, ASB16-AS1, RP11-839G9.1, CTD-2132N18.4, RP11-386M24.9, RP4-539M6.21, RP11-77E14.2, RP11-20I20.4, RP4-539M6.20, ABCC11, ABCC12, ACAD10, AK3___AK4, ARRB1, ASB13, ATP11B, B3GNT1, B4GALT5, BAIAP2L1, C1orf105, NPR3, SLC18B1, CASQ1, CB…	hsa-miR-378a-3p, hsa-let-7a-5p, hsa-let-7b-5p, hsa-let-7d-5p, hsa-let-7e-5p, hsa-let-7f-5p, hsa-let-7g-5p, hsa-let-7i-5p, hsa-miR-100-5p, hsa-miR-103a-3p, hsa-miR-106a-5p, hsa-miR-106b-5p, hsa-miR-107, hsa-miR-1224-5p, hsa-miR-125a-5p, hsa-miR-125b-5p, hsa-miR-1301-3p, hsa-miR-133b, hsa-miR-136-5p, hsa-miR-139-5p, hsa-miR-1-3p, hsa-miR-141-3p, hsa-miR-143-3p, hsa-miR-145-5p, hsa-miR-149-5p, hsa-m…	126	361	105	674	1.14353e-14	0.819899	0.743178	0.619138	0.684718	0.135182
LMSM 13	FAM83H-AS1, SNHG6, KB-431C1.4, RP11-318M2.2, KIAA0196-AS1, KB-1460A1.2, PCAT1, KB-1460A1.3, RP11-410L14.2, KB-1043D8.6, RP11-89K10.1, RP11-30L15.6, KB-1460A1.5, RP11-16E18.3, CTD-3214K23.1, FAM216A, NDUFAF6, C8orf44, MCMDC2, C8orf59, C8orf76, CHCHD7, CHMP4C, CHRAC1, COPS5, DCAF13, DERL1, E2F5, EBAG9, EIF3E, EIF3H, ENY2, ESRP1, RMDN1, HRSP12, INTS8, JPH1, LACTB2, LOC100132724, LOC442454, LYZL2, MA…	hsa-let-7a-5p, hsa-let-7b-5p, hsa-let-7c-5p, hsa-let-7d-5p, hsa-let-7e-5p, hsa-let-7f-5p, hsa-let-7g-5p, hsa-let-7i-5p, hsa-miR-101-3p, hsa-miR-103a-3p, hsa-miR-106a-5p, hsa-miR-106b-5p, hsa-miR-107, hsa-miR-126-5p, hsa-miR-129-2-3p, hsa-miR-130a-5p, hsa-miR-137, hsa-miR-139-5p, hsa-miR-1-3p, hsa-miR-141-3p, hsa-miR-142-3p, hsa-miR-142-5p, hsa-miR-144-3p, hsa-miR-145-5p, hsa-miR-148b-3p, hsa-miR-…	132	388	124	674	0	0.820608	0.755389	0.602903	0.698526	0.122082
LMSM 14	CTA-373H7.7, HCP5, AC007381.2, AC079767.4, AC104699.1, AC069363.1, AC083949.1, AC093818.1, AP001055.6, MIAT, RP11-554I8.1, RP11-10J5.1, AP4B1-AS1, AF127936.5, IL21-AS1, RP11-476B1.1, RP5-894D12.3, RP11-202G18.1, RP1-153P14.5, RP3-395M20.9, RP11-563N6.6, RP1-111D6.3, RP5-1091N2.9, RP11-253D19.1, LINC00582, AC091493.2, RP11-536K7.5, RP11-71G12.1, RP11-117D22.2, RP3-477O4.14, XXYLT1-AS2, RP3-323N1.2…	hsa-miR-106b-5p, hsa-miR-17-5p, hsa-miR-20a-5p, hsa-miR-20b-5p, hsa-miR-519d-3p, hsa-miR-93-5p, hsa-let-7a-3p, hsa-let-7a-5p, hsa-let-7b-5p, hsa-let-7c-5p, hsa-let-7d-5p, hsa-let-7e-5p, hsa-let-7f-5p, hsa-let-7g-5p, hsa-let-7i-5p, hsa-miR-101-3p, hsa-miR-106a-5p, hsa-miR-10a-5p, hsa-miR-10b-5p, hsa-miR-1254, hsa-miR-1255a, hsa-miR-125a-3p, hsa-miR-126-5p, hsa-miR-129-2-3p, hsa-miR-129-5p, hsa-miR…	179	600	173	674	2.9551e-05	0.869568	0.805934	0.690843	0.730788	0.13878
LMSM 15	RP11-429J17.8, DHRSX-IT1, CCDC147-AS1, PVT1, CTD-2337A12.1, RP11-809O17.1, RP11-10J21.4, CTA-397H3.3, RP13-582O9.5, CTD-2292P10.4, RHPN1-AS1, AF186192.1, RP11-661A12.12, RP11-429J17.7, CTD-2517M22.14, RP11-299M14.2, ZNF252P-AS1, CTA-204B4.2, RP11-629O1.2, RP11-874J12.3, RP11-435O5.7, RP11-661A12.14, RP11-7F18.2, RP13-582O9.7, RP11-523G9.3, ABHD5, ACTN4, ADCK5, AKAP8, ANAPC10, AP1M1, ARHGAP39, ATP…	hsa-miR-34a-5p, hsa-miR-186-5p, hsa-miR-103a-3p, hsa-miR-107, hsa-miR-1224-5p, hsa-miR-125a-3p, hsa-miR-125a-5p, hsa-miR-125b-5p, hsa-miR-135a-5p, hsa-miR-135b-5p, hsa-miR-138-5p, hsa-miR-139-3p, hsa-miR-139-5p, hsa-miR-1-3p, hsa-miR-143-3p, hsa-miR-148a-3p, hsa-miR-148b-3p, hsa-miR-150-5p, hsa-miR-151a-3p, hsa-miR-15a-5p, hsa-miR-15b-5p, hsa-miR-16-5p, hsa-miR-17-3p, hsa-miR-17-5p, hsa-miR-185-5…	105	471	98	674	2.92829e-10	0.808716	0.709594	0.620406	0.666796	0.14192
LMSM 16	DHRS4-AS1, AC004471.9, RP11-220I1.1, CTC-428G20.3, UGDH-AS1, RP11-549J18.1, TMEM9B-AS1, LINC00657, RP11-363E7.4, RP11-517B11.7, RP11-283I3.6, CTC-487M23.5, AAGAB, ABCC10, ABCD3, AFTPH, ALG10B, ANKEF1, ANKS1B, AP2B1, ARHGAP32, ATAD1, ATG9A, BAK1, BBS10, BCAS3, BID, BMI1, BRD8, SZRD1, C7orf61, CARM1, PRIMPOL, CCDC148, CCDC23, CDKL3, CDS1, CEBPB, CEP290, CLN5, COL9A3, CRNKL1, CTNNBIP1, CTR9, CUL3, D…	hsa-miR-34a-5p, hsa-miR-138-5p, hsa-let-7a-3p, hsa-let-7a-5p, hsa-let-7b-3p, hsa-let-7b-5p, hsa-let-7c-5p, hsa-let-7d-5p, hsa-let-7e-5p, hsa-let-7f-1-3p, hsa-let-7f-2-3p, hsa-let-7f-5p, hsa-let-7g-5p, hsa-let-7i-5p, hsa-miR-100-5p, hsa-miR-101-3p, hsa-miR-103a-3p, hsa-miR-106a-5p, hsa-miR-106b-3p, hsa-miR-106b-5p, hsa-miR-107, hsa-miR-10a-3p, hsa-miR-10b-3p, hsa-miR-1224-5p, hsa-miR-1226-3p, hsa-…	367	529	327	674	1.49214e-13	0.849626	0.778966	0.650467	0.72003	0.129596
LMSM 17	XXbac-BPG55C20.7, LINC00092, RP11-120J1.1, AC099684.1, RP11-456H18.2, RP5-1158E12.3, AC007391.2, LINC00094, SMIM2-IT1, AC114765.2, RP5-947P14.1, DGCR5, ARHGAP31-AS1, SIAH2-AS1, DYNLL1-AS1, RP11-608O21.1, RP11-37B2.1, RP11-689K5.3, RP11-58E21.3, RP11-761I4.3, CTD-2545H1.1, RP11-793A3.2, CTB-179K24.3, AFAP1-AS1, LL21NC02-1C16.2, LINC00938, RP11-58E21.5, AADAT, ACTR3, ADD1, AGBL2, AGBL4, AGTR1, AMFR…	hsa-let-7a-5p, hsa-let-7b-5p, hsa-let-7d-5p, hsa-let-7e-5p, hsa-let-7f-5p, hsa-let-7g-5p, hsa-let-7i-5p, hsa-miR-101-3p, hsa-miR-103a-3p, hsa-miR-107, hsa-miR-10a-5p, hsa-miR-10b-5p, hsa-miR-1224-5p, hsa-miR-125a-5p, hsa-miR-125b-5p, hsa-miR-126-5p, hsa-miR-129-2-3p, hsa-miR-129-5p, hsa-miR-1301-3p, hsa-miR-135a-5p, hsa-miR-136-5p, hsa-miR-137, hsa-miR-139-5p, hsa-miR-140-5p, hsa-miR-145-5p, hsa-…	115	474	107	674	1.10967e-10	0.901466	0.844356	0.760575	0.745334	0.156132

## Sheet: SGFA
Note: miRM, ceRM and mRM denote a group of miRNAs, ceRNAs and mRNAs, respectively.
Module ID	Module genes	Shared miRNAs	#miRNAs regulating ceRNAs	#miRNAs regulating mRNAs	#Shared miRNAs	#Background miRNAs	Sig. p.value of sharing miRNAs	Canonical correlation of ceRM-mRM pairs	Canonical correlation of miRM-mRM pairs	Canonical correlation of miRM-ceRM pairs	Partial canonical correlation of ceRM-mRM pairs	Sensitivity canonical correlation of ceRM-mRM pairs
LMSM 1	RP11-218M22.1, FAM27L, LINC00652, LINC00839, AC084219.4, LINC00943, RP4-610C12.4, LINC00488, RP11-266K4.9, RP5-857K21.5, AP000936.4, AC012363.4, RP11-190J1.3, RP4-614C15.2, RP11-57H14.3, RP1-30E17.2, RP11-137H2.4, FAM66C, AC010890.1, RP11-543F8.2, AL672294.1, RP4-681L3.2, RP11-244N9.6, RP5-864K19.4, AC006482.1, RP11-20J15.3, AC009229.6, AC022201.4, RP1-241P17.1, RP11-347D21.4, NFE4, RP4-614C15.3,…	hsa-miR-34a-5p, hsa-miR-199b-5p, hsa-let-7a-5p, hsa-let-7b-5p, hsa-let-7e-5p, hsa-let-7f-5p, hsa-let-7g-5p, hsa-let-7i-5p, hsa-miR-100-5p, hsa-miR-101-3p, hsa-miR-103a-3p, hsa-miR-106b-5p, hsa-miR-107, hsa-miR-129-5p, hsa-miR-1-3p, hsa-miR-140-5p, hsa-miR-141-3p, hsa-miR-143-3p, hsa-miR-145-5p, hsa-miR-148a-3p, hsa-miR-148b-3p, hsa-miR-151a-3p, hsa-miR-155-5p, hsa-miR-15a-5p, hsa-miR-15b-5p, hsa-…	121	271	75	674	7.85978e-08	0.819956	0.677751	0.619455	0.693175	0.126781
LMSM 2	RP11-66N24.4, ZNF667-AS1, LINC00085, FAM87A, RP5-821D11.7, LINC00643, LINC00173, GATA3-AS1, RP11-697H9.3, RP11-465L10.10, LINC00684, RP11-1084I9.1, RP11-323J4.1, RP13-395E19.3, KIRREL3-AS3, AC011243.1, AC007255.8, RP11-259P1.1, RP5-884C9.2, RP11-305E17.6, RP11-131J3.1, E2F3-IT1, CITF22-49D8.1, RP11-107I14.2, RFPL1S, RP4-784A16.5, AC016582.2, RP11-340I6.8, FGF12-AS3, AC096574.5, LBX1-AS1, LINC0059…	hsa-miR-335-5p, hsa-let-7a-5p, hsa-let-7b-3p, hsa-let-7b-5p, hsa-let-7d-5p, hsa-let-7e-5p, hsa-let-7f-5p, hsa-let-7g-5p, hsa-let-7i-5p, hsa-miR-101-3p, hsa-miR-106a-5p, hsa-miR-106b-5p, hsa-miR-125a-5p, hsa-miR-125b-5p, hsa-miR-126-5p, hsa-miR-129-5p, hsa-miR-130b-5p, hsa-miR-132-3p, hsa-miR-135b-5p, hsa-miR-139-5p, hsa-miR-1-3p, hsa-miR-140-5p, hsa-miR-141-3p, hsa-miR-141-5p, hsa-miR-142-5p, hsa…	203	336	138	674	4.0138e-10	0.840835	0.724534	0.59648	0.738726	0.102109
LMSM 3	UBXN8, XX-C2158C12.2, FAM66B, AC000370.2, CTD-2547L16.1, RP11-115C21.2, EXTL3-AS1, RP11-1149O23.3, CTD-2135J3.3, CTD-2541M15.1, RP11-1149O23.4, CTC-756D1.2, RP11-395I14.2, RP11-177H2.2, FAM85B, RP11-1149O23.2, CTD-2336O2.1, RBPMS-AS1, CTA-398F10.2, RP11-181B11.1, FAM66D, FAM85A, CTD-2647L4.4, RP11-351I21.11, CTD-2541M15.4, RP11-91J19.4, RP5-855D21.1, RP11-722E23.2, RP11-51J9.6, RP5-855D21.3, RP5-…	hsa-let-7b-5p, hsa-miR-34a-5p, hsa-let-7a-5p, hsa-let-7i-5p, hsa-let-7e-5p, hsa-let-7g-5p, hsa-miR-590-3p, hsa-let-7f-5p, hsa-let-7d-5p, hsa-miR-501-5p, hsa-let-7c-5p, hsa-miR-101-3p, hsa-miR-103a-3p, hsa-miR-107, hsa-miR-126-5p, hsa-miR-130a-3p, hsa-miR-130a-5p, hsa-miR-130b-3p, hsa-miR-136-3p, hsa-miR-136-5p, hsa-miR-139-5p, hsa-miR-1-3p, hsa-miR-141-3p, hsa-miR-145-5p, hsa-miR-148a-3p, hsa-miR…	86	432	82	674	4.15112e-13	0.868425	0.729999	0.634825	0.766949	0.101476
LMSM 4	CTB-161K23.1, CSAG3, PSORS1C3, CTD-2008L17.2, LINC00488, RP11-261C10.3, AC007131.1, RP11-408H1.3, SAMSN1-AS1, AC007879.5, MYCNUN, RP5-1033H22.2, DNAJC27-AS1, AC010880.1, RP11-370B11.3, RP1-50J22.4, MIR137HG, AC091814.2, RP4-665J23.2, RP11-328J2.1, PROSER2-AS1, RP1-234P15.4, AC017076.5, LEMD1-AS1, AC105393.2, RP11-1L9.1, RP11-523O18.1, RP11-137H2.4, RP5-1139I1.2, DISC1-IT1, AC114813.1, RP11-363D24…	hsa-let-7a-5p, hsa-let-7b-5p, hsa-let-7d-5p, hsa-let-7e-5p, hsa-let-7f-5p, hsa-let-7g-5p, hsa-let-7i-5p, hsa-miR-101-3p, hsa-miR-103a-3p, hsa-miR-106a-5p, hsa-miR-106b-5p, hsa-miR-107, hsa-miR-129-2-3p, hsa-miR-129-5p, hsa-miR-130b-5p, hsa-miR-132-3p, hsa-miR-133b, hsa-miR-135a-5p, hsa-miR-135b-5p, hsa-miR-136-5p, hsa-miR-138-5p, hsa-miR-1-3p, hsa-miR-140-3p, hsa-miR-142-3p, hsa-miR-143-3p, hsa-m…	229	168	100	674	2.55351e-15	0.831786	0.60692	0.64929	0.724161	0.107625
LMSM 5	ZNF667-AS1, LINC00116, LINC00311, LINC00301, SNHG12, LINC00970, FAM83A-AS1, RP11-798L4.1, KB-1572G7.3, RP11-453F18__B.1, RP11-699L21.1, RP11-544I20.2, RP11-717D12.1, CTD-2006C1.2, ZNF385D-AS2, RP11-374M1.4, RP11-91A18.4, LINC00842, RP1-292B18.4, RP11-644K8.1, AC107057.2, RP11-48O20.4, AC009276.4, RP3-417O22.3, ZMIZ1-AS1, AC016735.1, THRB-IT1, RP11-82L18.2, RP4-784A16.3, RP11-338E21.2, RP11-536C5.…	hsa-miR-335-5p, hsa-miR-34a-5p, hsa-miR-186-5p, hsa-let-7a-5p, hsa-let-7b-5p, hsa-let-7c-5p, hsa-let-7d-5p, hsa-let-7e-5p, hsa-let-7f-5p, hsa-let-7g-3p, hsa-let-7g-5p, hsa-let-7i-5p, hsa-miR-101-3p, hsa-miR-103a-3p, hsa-miR-106a-5p, hsa-miR-106b-5p, hsa-miR-107, hsa-miR-10a-3p, hsa-miR-10a-5p, hsa-miR-10b-5p, hsa-miR-1224-5p, hsa-miR-125a-3p, hsa-miR-125a-5p, hsa-miR-125b-2-3p, hsa-miR-125b-5p, h…	351	422	278	674	0	0.871514	0.785526	0.747393	0.691781	0.179734
LMSM 6	AC105760.3, CTD-2201E18.3, RP5-1027G4.3, RP11-290F5.2, RP5-1142A6.8, LINC00839, LINC00846, LINC00319, MLLT4-AS1, RP11-1084I9.1, RP11-15H20.6, RP11-414H17.5, AC025171.1, AC007249.3, CTD-2006C1.2, AC011718.2, RP11-143A22.1, CTB-111F10.1, DIP2A-IT1, RP11-465B22.5, MIR181A2HG, AC012317.1, RP11-235G24.1, LINC00393, AC002115.5, TBC1D4-AS1, AC083867.4, RP11-242O24.3, AC099342.1, RP11-122K13.7, RP11-426A…	hsa-miR-335-5p, hsa-let-7a-5p, hsa-let-7b-5p, hsa-let-7d-5p, hsa-let-7f-2-3p, hsa-let-7f-5p, hsa-let-7g-5p, hsa-let-7i-5p, hsa-miR-103a-3p, hsa-miR-106a-5p, hsa-miR-106b-5p, hsa-miR-107, hsa-miR-10a-5p, hsa-miR-10b-5p, hsa-miR-1224-5p, hsa-miR-125a-3p, hsa-miR-125a-5p, hsa-miR-125b-5p, hsa-miR-126-5p, hsa-miR-129-2-3p, hsa-miR-129-5p, hsa-miR-130a-3p, hsa-miR-130b-3p, hsa-miR-132-3p, hsa-miR-135a…	262	301	166	674	4.88498e-15	0.814422	0.730857	0.684202	0.63156	0.182862
LMSM 7	UBXN8, ERVK3-1, SERHL, AC004840.9, RP11-57C13.3, RP11-414H23.2, LINC00189, RP11-24F11.2, AC106786.1, RP11-57C13.4, IL10RB-AS1, RP11-439L8.4, LL22NC03-102D1.18, LINC01057, RP5-1033H22.2, RP11-13P5.1, LINC00365, LINC00885, AC009478.1, XXbac-B476C20.9, ATP13A4-AS1, RP1-144F13.3, RP11-57C13.6, RP11-66A2.1, AC084809.2, CTA-747E2.10, RP13-1039J1.3, DNMBP-AS1, AC010967.2, KIAA1984-AS1, RP1-223B1.1, RP4-…	hsa-let-7b-5p, hsa-miR-346, hsa-let-7a-5p, hsa-let-7i-5p, hsa-let-7e-5p, hsa-let-7g-5p, hsa-miR-590-3p, hsa-let-7f-5p, hsa-let-7d-5p, hsa-miR-501-5p, hsa-let-7c-5p, hsa-miR-101-3p, hsa-miR-103a-3p, hsa-miR-106a-5p, hsa-miR-106b-5p, hsa-miR-107, hsa-miR-10a-5p, hsa-miR-10b-5p, hsa-miR-1224-5p, hsa-miR-125a-5p, hsa-miR-125b-5p, hsa-miR-129-5p, hsa-miR-130a-3p, hsa-miR-130b-3p, hsa-miR-135a-5p, hsa-…	220	277	143	674	0	0.823369	0.77486	0.710677	0.613185	0.210184
LMSM 8	SMAD5-AS1, AC084219.4, LINC00862, RP13-379L11.2, RP11-380J14.1, AC009236.1, CALML3-AS1, RP11-414H23.2, MEG3, RP11-1036E20.9, MEG9, RP11-54O7.11, TRAPPC12-AS1, AC009478.1, RP11-63P12.6, LINC00489, RP1-300G12.2, RP4-813D12.3, MRPL23-AS1, RP11-551L14.4, LINC01035, AP000289.6, AC020595.1, SLC8A1-AS1, RP11-300M24.1, SOX21-AS1, AC114788.2, AC009508.1, RP11-255A11.2, AC112518.3, RP5-826L7.1, PCDH9-AS2, …	hsa-miR-335-5p, hsa-miR-181a-5p, hsa-miR-181b-5p, hsa-let-7a-5p, hsa-let-7b-5p, hsa-let-7d-5p, hsa-let-7e-5p, hsa-let-7f-5p, hsa-let-7g-5p, hsa-let-7i-5p, hsa-miR-100-5p, hsa-miR-103a-3p, hsa-miR-106a-5p, hsa-miR-106b-5p, hsa-miR-107, hsa-miR-126-5p, hsa-miR-1270, hsa-miR-129-5p, hsa-miR-135a-5p, hsa-miR-135b-5p, hsa-miR-1-3p, hsa-miR-143-3p, hsa-miR-146a-5p, hsa-miR-146b-5p, hsa-miR-148a-3p, hsa…	315	131	100	674	1.73195e-14	0.800159	0.566699	0.696959	0.685785	0.114374
LMSM 9	KCP, RP11-121M22.1, LINC00652, LINC00501, RP11-394A14.2, RP5-1039K5.16, RP3-429O6.1, DIAPH3-AS2, AC004009.3, XXbac-BPG55C20.7, LINC00457, DOCK4-AS1, RP11-69E9.1, AC092614.2, RP11-243J18.2, AC079150.3, RP4-745K6.1, RP13-143G15.3, RP11-276H7.2, AC078842.3, LINC00693, GS1-204I12.1, RP11-492I21.1, RP11-91I20.3, RP4-764O22.2, BX322557.13, AC012499.1, AC002539.1, RP13-507P19.2, RP11-297A16.2, USP12-AS2…	hsa-miR-335-5p, hsa-let-7a-5p, hsa-let-7b-5p, hsa-let-7d-5p, hsa-let-7e-5p, hsa-let-7f-5p, hsa-let-7g-5p, hsa-let-7i-5p, hsa-miR-101-3p, hsa-miR-103a-3p, hsa-miR-107, hsa-miR-10a-5p, hsa-miR-10b-5p, hsa-miR-139-5p, hsa-miR-15a-5p, hsa-miR-15b-5p, hsa-miR-16-5p, hsa-miR-185-5p, hsa-miR-195-5p, hsa-miR-214-3p, hsa-miR-26a-5p, hsa-miR-26b-5p, hsa-miR-30b-3p, hsa-miR-30b-5p, hsa-miR-30c-1-3p, hsa-miR…	65	208	39	674	2.92477e-07	0.833603	0.719802	0.604841	0.72039	0.113213
LMSM 10	MMP12, LINC01006, CSAG2, RP3-337D23.3, LINC00862, LINC00887, RP11-37N22.1, XXyac-YM21GA2.7, RP1-56J10.8, RP4-710M16.2, RP11-48O20.4, AF196972.9, RP11-631F7.1, LINC01034, RP11-390F4.3, AC005237.4, RP11-412H9.2, RP5-858B6.1, RP3-410B11.1, AC018705.5, RP11-397G17.1, RP5-945F2.3, MAGI2-AS2, SLC8A1-AS1, LINC00307, RP11-145A3.1, EIF2B5-IT1, RP1-28O10.1, RP11-276H7.2, AC010967.2, LINC00864, RP11-526K17.…	hsa-miR-145-5p, hsa-miR-335-5p, hsa-let-7a-5p, hsa-let-7b-5p, hsa-let-7e-5p, hsa-let-7f-5p, hsa-let-7g-5p, hsa-let-7i-5p, hsa-miR-101-3p, hsa-miR-103a-3p, hsa-miR-106a-5p, hsa-miR-106b-5p, hsa-miR-107, hsa-miR-1224-5p, hsa-miR-125a-5p, hsa-miR-125b-5p, hsa-miR-135a-5p, hsa-miR-135b-5p, hsa-miR-137, hsa-miR-1-3p, hsa-miR-140-5p, hsa-miR-141-3p, hsa-miR-142-5p, hsa-miR-144-3p, hsa-miR-146b-5p, hsa-…	158	201	84	674	1.113e-12	0.836691	0.687834	0.651146	0.705774	0.130917
LMSM 11	LINC00518, AC005863.1, RP1-293L8.2, RP4-614C15.2, XXbac-BPG308K3.5, RP11-292F9.1, AP001626.1, RP11-236B18.2, AC083867.4, AC017002.4, RP5-1050E16.2, RP11-340I6.8, AC004448.2, SOX21-AS1, RP1-241P17.1, RP1-290I10.7, RP11-197P3.5, RP11-555F9.2, RP11-160E2.17, RP4-564M11.2, RP11-389K14.3, LINC00689, AC096579.7, LL0XNC01-116E7.2, RP11-402P6.11, RP11-143M1.4, AC074183.4, AC093390.1, AC005772.2, RP11-307…	hsa-let-7d-5p, hsa-let-7e-5p, hsa-miR-101-3p, hsa-miR-106a-5p, hsa-miR-125a-3p, hsa-miR-126-5p, hsa-miR-129-5p, hsa-miR-130a-3p, hsa-miR-130b-3p, hsa-miR-130b-5p, hsa-miR-136-5p, hsa-miR-137, hsa-miR-1-3p, hsa-miR-149-5p, hsa-miR-155-5p, hsa-miR-15a-5p, hsa-miR-16-5p, hsa-miR-17-3p, hsa-miR-17-5p, hsa-miR-181a-5p, hsa-miR-182-3p, hsa-miR-182-5p, hsa-miR-185-5p, hsa-miR-18a-5p, hsa-miR-18b-5p, hsa…	208	152	89	674	4.44089e-16	0.815328	0.580032	0.67153	0.705471	0.109857
LMSM 12	IGF2-AS, H19, AC025335.1, CELF2-AS1, AC005276.1, C20orf203, WI2-81516E3.1, AC012506.1, RP11-93B14.4, AC147651.3, RP5-837M10.2, MIR181A2HG, AC073321.3, TGFA-IT1, LINC00885, RP11-6F6.1, AF064860.5, RP11-412H9.2, RP11-339D23.1, RP11-360A18.1, AC105393.2, RP11-31F19.1, RP11-340I6.8, RP1-135L22.1, RP11-565P22.2, AC019172.2, RP11-109A6.3, LINC00693, RP11-132M7.3, AC092168.4, RP11-145H9.3, AC147651.5, A…	hsa-miR-34a-5p, hsa-miR-16-5p, hsa-miR-15a-5p, hsa-miR-15b-5p, hsa-let-7a-5p, hsa-let-7b-5p, hsa-let-7d-5p, hsa-let-7e-5p, hsa-let-7f-5p, hsa-let-7g-5p, hsa-let-7i-5p, hsa-miR-100-5p, hsa-miR-103a-3p, hsa-miR-106a-5p, hsa-miR-106b-5p, hsa-miR-107, hsa-miR-1226-3p, hsa-miR-125a-5p, hsa-miR-125b-5p, hsa-miR-130a-3p, hsa-miR-132-3p, hsa-miR-136-5p, hsa-miR-138-5p, hsa-miR-1-3p, hsa-miR-140-3p, hsa-m…	273	114	79	674	8.70815e-12	0.818198	0.705391	0.579087	0.709003	0.109195
LMSM 13	Z83851.3, XXbac-B33L19.3, LINC00336, RP11-351J23.1, BVES-AS1, AC013472.3, KB-1183D5.13, FAM230B, AC112721.2, AC011718.2, LINC00370, RP11-108M9.1, DIP2A-IT1, ENTPD3-AS1, IL10RB-AS1, AC005022.1, INHBA-AS1, AC017104.6, LINC00620, RP1-177I10.1, RP11-153F1.1, RP11-276H7.3, RP11-576D8.4, RP3-333H23.8, RP11-538D16.2, LINC00162, LINC00184, AC017002.2, RP11-456H18.1, AC007362.3, RP11-415J8.3, RP5-1177I5.3…	hsa-miR-335-5p, hsa-miR-34a-5p, hsa-let-7a-5p, hsa-let-7b-5p, hsa-let-7e-5p, hsa-let-7f-5p, hsa-let-7g-5p, hsa-let-7i-5p, hsa-miR-101-3p, hsa-miR-103a-3p, hsa-miR-105-5p, hsa-miR-106a-5p, hsa-miR-106b-5p, hsa-miR-107, hsa-miR-125a-5p, hsa-miR-125b-5p, hsa-miR-134-5p, hsa-miR-135a-5p, hsa-miR-135b-5p, hsa-miR-1-3p, hsa-miR-142-3p, hsa-miR-142-5p, hsa-miR-144-3p, hsa-miR-148b-3p, hsa-miR-149-5p, hs…	235	106	61	674	1.60563e-07	0.870643	0.751621	0.71449	0.722924	0.147719
LMSM 14	KCP, LINC00208, LINC00304, RAMP2-AS1, FAM74A3, LINC00654, RP11-429J17.8, FAM74A5, RP11-336K24.5, RP1-32B1.4, RP11-5K23.5, PTCHD3P1, PCOLCE-AS1, RP1-137H15.2, AC108051.3, XXbac-BPG308K3.6, AC025918.2, RP11-255A11.21, RP11-298E9.6, RP11-195B3.1, XX-C283C717.1, RP11-184A2.2, LINC01079, RP11-390F4.10, FAM74A4, RP13-766D20.2, RP11-407B7.1, U73166.2, AC097532.2, RP4-753M9.1, RP1-34H18.1, AF127577.11, T…	hsa-miR-146a-5p, hsa-miR-26b-5p, hsa-let-7a-5p, hsa-let-7b-5p, hsa-let-7c-5p, hsa-let-7e-5p, hsa-let-7f-5p, hsa-let-7g-5p, hsa-let-7i-5p, hsa-miR-101-3p, hsa-miR-103a-3p, hsa-miR-106a-5p, hsa-miR-106b-5p, hsa-miR-107, hsa-miR-10a-5p, hsa-miR-10b-5p, hsa-miR-1224-5p, hsa-miR-1226-3p, hsa-miR-1254, hsa-miR-125a-5p, hsa-miR-125b-5p, hsa-miR-1304-5p, hsa-miR-130a-5p, hsa-miR-132-3p, hsa-miR-135a-5p, …	217	364	164	674	2.88658e-15	0.842047	0.687892	0.626084	0.726856	0.115192
LMSM 15	LINC00086, ACTA2-AS1, RP11-192P3.5, AMMECR1-IT1, AC010880.1, CTA-250D10.19, AC099754.1, RP11-69A21.2, RP3-365O12.2, RP11-464C19.3, RP11-276H19.1, MRPL23-AS1, RP5-945F2.3, AC097724.3, RP11-182I10.3, RP11-565P22.2, RP11-810B23.1, AC078842.3, GS1-421I3.4, AC074363.1, AC068057.1, AC005682.5, HCG23, RP11-286B14.1, RP11-470P21.2, SACS-AS1, RP11-557H15.5, AC093609.1, RP5-968J1.1, AC078842.4, AC023672.2,…	hsa-miR-103a-3p, hsa-miR-106a-5p, hsa-miR-106b-5p, hsa-miR-107, hsa-miR-10a-3p, hsa-miR-10a-5p, hsa-miR-10b-5p, hsa-miR-126-5p, hsa-miR-129-5p, hsa-miR-130a-3p, hsa-miR-130b-3p, hsa-miR-132-3p, hsa-miR-135b-5p, hsa-miR-137, hsa-miR-1-3p, hsa-miR-141-5p, hsa-miR-142-3p, hsa-miR-148b-3p, hsa-miR-149-5p, hsa-miR-15a-5p, hsa-miR-15b-5p, hsa-miR-16-5p, hsa-miR-17-5p, hsa-miR-181b-5p, hsa-miR-183-5p, h…	263	123	91	674	0	0.915805	0.799136	0.723333	0.813705	0.1021
LMSM 16	AC104389.28, MIR31HG, AC112229.7, AC108142.1, LINC00174, LINC00308, LINC00943, RP5-1096D14.6, RP11-380J14.1, AC013268.5, XX-FW80269A6.1, AC064834.2, RP11-417E7.1, AC007879.5, RP11-197K6.1, RP1-56J10.8, AP000233.3, LINC01014, RP11-114B7.6, RP11-169K16.4, RP11-190J1.3, LINC00162, AC007879.6, RP4-660H19.1, MIR137HG, AC009478.1, AC013269.4, RP11-63P12.6, ZNF385D-AS1, RP11-328J2.1, AC098973.2, AC00528…	hsa-miR-335-5p, hsa-miR-34a-5p, hsa-miR-186-5p, hsa-let-7a-5p, hsa-let-7b-5p, hsa-let-7c-5p, hsa-let-7d-5p, hsa-let-7e-5p, hsa-let-7f-5p, hsa-let-7g-5p, hsa-let-7i-5p, hsa-miR-100-5p, hsa-miR-101-3p, hsa-miR-103a-3p, hsa-miR-106a-5p, hsa-miR-106b-5p, hsa-miR-107, hsa-miR-10a-3p, hsa-miR-1224-5p, hsa-miR-1251-5p, hsa-miR-125a-5p, hsa-miR-125b-5p, hsa-miR-126-5p, hsa-miR-1271-5p, hsa-miR-128-3p, hs…	260	279	176	674	0	0.828717	0.658735	0.673659	0.692319	0.136399
LMSM 17	KIRREL3-AS3, AJ009632.3, AC017048.4, CASC6, AATK-AS1, RP11-55K22.5, C9orf135-AS1, RP11-619F23.2, RP3-340N1.5, RP1-97J1.2, AC073636.1, RBM26-AS1, HCG20, AC003991.3, RP11-528A4.2, AJ006998.2, LINC01079, MAST4-AS1, RP11-524G24.2, RP11-692P14.1, RP3-527G5.1, AC012485.2, CTB-51J22.1, OSBPL10-AS1, RP11-63K6.7, RP11-375A5.1, PCDH9-AS4, RP5-1056L3.1, AC009299.2, MACROD2-AS1, RP3-503A6.2, RP11-85G21.2, LI…	hsa-let-7a-5p, hsa-let-7b-5p, hsa-let-7c-5p, hsa-let-7d-5p, hsa-let-7e-5p, hsa-let-7f-5p, hsa-let-7g-5p, hsa-let-7i-5p, hsa-miR-101-3p, hsa-miR-103a-3p, hsa-miR-106a-5p, hsa-miR-107, hsa-miR-10a-5p, hsa-miR-126-5p, hsa-miR-129-5p, hsa-miR-130a-5p, hsa-miR-138-5p, hsa-miR-139-5p, hsa-miR-142-5p, hsa-miR-143-3p, hsa-miR-145-5p, hsa-miR-149-5p, hsa-miR-150-5p, hsa-miR-153-3p, hsa-miR-15b-5p, hsa-miR…	126	225	78	674	2.42695e-13	0.81443	0.64996	0.62458	0.688246	0.126184
LMSM 18	H19, ZNF761, CEACAM20, AC012456.3, CALML3-AS1, KRBOX1-AS1, LINC01020, AP006748.1, RP11-252P19.2, AC005022.1, AC007879.1, RP3-417O22.3, AP001439.2, RP11-153F1.1, RP4-564F22.5, AP001347.6, AC018693.6, LINC00113, RP11-736E3.1, LINC00368, RP1-69D17.4, RP11-31F19.1, RP13-401N8.1, AC010145.4, RP11-706D8.3, RP11-4E23.2, RP5-1028L10.1, RP11-196D18.1, RP5-1104E15.6, AL672294.1, RP11-309N24.1, LINC00866, C…	hsa-miR-30e-5p, hsa-miR-30c-5p, hsa-miR-23a-3p, hsa-miR-30b-5p, hsa-miR-30d-5p, hsa-miR-23b-3p, hsa-let-7a-5p, hsa-let-7b-5p, hsa-let-7c-5p, hsa-let-7d-5p, hsa-let-7e-5p, hsa-let-7f-5p, hsa-let-7g-5p, hsa-let-7i-5p, hsa-miR-100-5p, hsa-miR-101-3p, hsa-miR-103a-3p, hsa-miR-105-5p, hsa-miR-106a-5p, hsa-miR-106b-5p, hsa-miR-107, hsa-miR-10a-5p, hsa-miR-10b-5p, hsa-miR-125a-3p, hsa-miR-125a-5p, hsa-m…	340	223	169	674	0	0.827175	0.748183	0.675391	0.657796	0.169379
LMSM 19	CEACAM20, HECW1-IT1, RP1-86D1.3, SPATA42, RP11-219G17.4, RP11-46C24.3, RP11-374M1.4, AC011243.1, RABGAP1L-IT1, AC012314.20, RP11-321C24.1, RP11-505P4.6, MIR181A2HG, RP11-136K14.2, INHBA-AS1, RP3-522D1.1, GPC6-AS2, E2F3-IT1, RP11-54O15.3, RP11-82L18.2, RP11-403H13.1, RP4-784A16.3, RP11-338O1.2, RP11-764K9.1, BOLA3-AS1, AC098973.2, RP5-997D24.3, AC017076.5, SLC39A12-AS1, RP11-31F15.1, CTA-384D8.31,…	hsa-let-7a-5p, hsa-let-7b-5p, hsa-let-7d-5p, hsa-let-7e-5p, hsa-let-7f-5p, hsa-let-7g-5p, hsa-let-7i-5p, hsa-miR-101-3p, hsa-miR-103a-3p, hsa-miR-106a-5p, hsa-miR-106b-5p, hsa-miR-107, hsa-miR-10b-5p, hsa-miR-1185-5p, hsa-miR-1224-5p, hsa-miR-125a-5p, hsa-miR-125b-5p, hsa-miR-126-5p, hsa-miR-128-3p, hsa-miR-129-5p, hsa-miR-130a-5p, hsa-miR-138-5p, hsa-miR-139-5p, hsa-miR-1-3p, hsa-miR-140-5p, hsa…	250	206	105	674	7.05728e-07	0.839637	0.685998	0.710996	0.687769	0.151869
LMSM 20	LINC00943, RP11-693J15.5, AC007249.3, LL22NC03-102D1.18, AL109763.2, AC009518.4, RP11-456H18.1, XXbac-B476C20.9, AC019330.1, AC017002.4, AC073321.4, RP1-92C8.3, RP11-551L14.4, RP11-239E10.3, RP1-45I4.3, AC009229.5, RP11-191N8.2, AC104695.4, RP11-400N13.2, AL109763.1, AC009229.6, RP11-245M24.1, RP1-276N6.2, RP11-469A15.2, AC068580.7, RP11-560A15.4, RP11-177F15.1, LINC00460, AC092168.3, AC005682.8,…	hsa-let-7a-5p, hsa-let-7d-5p, hsa-let-7f-5p, hsa-miR-101-3p, hsa-miR-103a-3p, hsa-miR-106a-5p, hsa-miR-106b-5p, hsa-miR-107, hsa-miR-128-3p, hsa-miR-129-5p, hsa-miR-1301-3p, hsa-miR-130a-3p, hsa-miR-132-3p, hsa-miR-1-3p, hsa-miR-144-3p, hsa-miR-148a-3p, hsa-miR-148a-5p, hsa-miR-148b-3p, hsa-miR-149-5p, hsa-miR-155-5p, hsa-miR-15a-5p, hsa-miR-15b-5p, hsa-miR-16-5p, hsa-miR-17-3p, hsa-miR-17-5p, hs…	183	164	76	674	6.87461e-10	0.824173	0.644557	0.601335	0.714673	0.1095
LMSM 21	MMP12, KCP, MIR31HG, LINC00302, RP5-1027G4.3, CTA-833B7.2, LINC00474, FAM83A-AS1, RP5-842K16.1, AC113167.1, BMS1P18, AC007879.5, AC008074.4, EGFR-AS1, RP5-1033H22.2, RP1-13P20.6, AC007879.1, RP3-417O22.3, RP11-114B7.6, RP11-276H7.3, RP11-82L18.2, KCNC4-AS1, RP4-660H19.1, AC098973.2, AC098872.3, RP11-776H12.1, LINC00511, AC092535.3, RP11-276H7.2, RP4-656G21.1, PCAT6, BMS1P17, CTD-2555K7.4, RP11-18…	hsa-miR-145-5p, hsa-let-7a-5p, hsa-let-7b-5p, hsa-let-7c-5p, hsa-let-7d-5p, hsa-let-7e-5p, hsa-let-7f-5p, hsa-let-7g-5p, hsa-let-7i-5p, hsa-miR-100-5p, hsa-miR-103a-3p, hsa-miR-106a-5p, hsa-miR-106b-5p, hsa-miR-107, hsa-miR-10a-5p, hsa-miR-10b-5p, hsa-miR-1224-5p, hsa-miR-125a-5p, hsa-miR-125b-5p, hsa-miR-1271-5p, hsa-miR-1276, hsa-miR-129-5p, hsa-miR-130a-3p, hsa-miR-130a-5p, hsa-miR-130b-3p, hs…	266	332	188	674	0	0.861124	0.756729	0.708251	0.704582	0.156541
LMSM 22	RP11-84C10.2, ZNF761, RP4-562J12.2, LINC00619, C1RL-AS1, CD27-AS1, RP11-266K4.9, MCM3AP-AS1, ZNF385D-AS2, RABGAP1L-IT1, RP1-292B18.4, DIAPH3-AS2, AC007091.1, AC107057.2, RP11-144G16.1, COL18A1-AS2, RP11-631F7.1, E2F3-IT1, RP11-190J1.3, RP11-297K8.2, AC018643.4, AC073283.7, RP11-415J8.3, RP11-292F9.1, ATP13A4-AS1, RP4-784A16.5, RP11-417O11.5, AC025918.2, RP11-80H5.6, TRMT2B-AS1, LINC00937, RP11-40…	hsa-miR-15a-5p, hsa-miR-15b-5p, hsa-miR-16-5p, hsa-miR-19a-3p, hsa-miR-30e-5p, hsa-miR-30c-5p, hsa-miR-23a-3p, hsa-miR-30b-5p, hsa-miR-30d-5p, hsa-miR-23b-3p, hsa-let-7a-5p, hsa-let-7b-5p, hsa-let-7d-5p, hsa-let-7e-5p, hsa-let-7f-5p, hsa-let-7g-5p, hsa-let-7i-5p, hsa-miR-101-3p, hsa-miR-103a-3p, hsa-miR-106a-5p, hsa-miR-106b-5p, hsa-miR-107, hsa-miR-1226-3p, hsa-miR-125a-3p, hsa-miR-1271-5p, hsa-…	262	193	125	674	0	0.823321	0.727976	0.690594	0.646527	0.176794
LMSM 23	RP11-218M22.1, ADORA2A-AS1, RP4-539M6.14, FAM87A, SLC38A3, AP001597.1, RP11-556O15.1, RP11-380J14.1, RP5-1004I9.1, RP11-706O15.7, RP11-706O15.5, LL22NC01-81G9.3, AP000233.4, RP11-285G1.9, LINC00842, AC003090.1, RP11-344B5.2, RP11-503C24.6, AC010884.1, AC109309.4, TMEM72-AS1, LINC00162, RP11-809C18.3, LINC00431, RP11-44M6.1, AC000036.4, AC091729.8, LINC00323, RP1-37C10.3, RP11-348F1.2, LINC00866, …	hsa-miR-335-5p, hsa-let-7a-5p, hsa-let-7b-5p, hsa-let-7d-5p, hsa-let-7e-5p, hsa-let-7f-5p, hsa-let-7g-5p, hsa-let-7i-5p, hsa-miR-100-5p, hsa-miR-101-3p, hsa-miR-103a-2-5p, hsa-miR-103a-3p, hsa-miR-106b-5p, hsa-miR-107, hsa-miR-1224-5p, hsa-miR-1249-3p, hsa-miR-1254, hsa-miR-125a-3p, hsa-miR-125a-5p, hsa-miR-125b-5p, hsa-miR-129-5p, hsa-miR-1305, hsa-miR-130a-3p, hsa-miR-130a-5p, hsa-miR-130b-3p, …	214	364	164	674	2.22045e-16	0.859676	0.751305	0.657321	0.735555	0.124122
LMSM 24	FAM83H-AS1, SNHG6, RP11-346I3.4, KB-431C1.4, RP11-318M2.2, RP11-158K1.3, CTD-3239E11.2, RP11-809O17.1, RP11-531A24.5, RP13-582O9.5, GS1-251I9.4, RP11-347C18.3, RP11-4K16.2, AC083843.2, RHPN1-AS1, RP11-429J17.7, RP5-1047A19.4, CTD-2517M22.14, ZNF252P-AS1, CASC7, CTA-204B4.2, KB-1460A1.5, RP11-629O1.2, RP11-16E18.3, ADCK5, ANKRD46, ARFGEF1, ARHGAP39, ARMC1, ASAP1, ASPH, ATAD2, ATP6V1C1, ATP6V1H, AZ…	hsa-let-7a-3p, hsa-let-7a-5p, hsa-let-7b-5p, hsa-let-7c-5p, hsa-let-7d-5p, hsa-let-7e-5p, hsa-let-7f-1-3p, hsa-let-7f-2-3p, hsa-let-7f-5p, hsa-let-7g-5p, hsa-let-7i-5p, hsa-miR-101-3p, hsa-miR-103a-2-5p, hsa-miR-103a-3p, hsa-miR-105-5p, hsa-miR-106a-5p, hsa-miR-106b-5p, hsa-miR-107, hsa-miR-10a-5p, hsa-miR-1179, hsa-miR-1224-5p, hsa-miR-1249-3p, hsa-miR-1251-5p, hsa-miR-1254, hsa-miR-125a-3p, hsa…	384	527	343	674	6.66134e-16	0.890592	0.795374	0.689794	0.77922	0.111372
LMSM 25	UBXN8, AC105760.3, LINC00304, LINC00910, RP4-562J12.2, LINC00684, HCG9, ST8SIA6-AS1, RP11-46C24.3, RP11-706O15.5, BMS1P18, RP11-364B6.1, LINC00397, AC092198.1, AC034228.3, AF230666.2, RP11-465B22.5, AC007091.1, RP11-370B11.3, RP1-137H15.2, RP11-3B12.1, RP11-54O7.11, RP11-295G24.5, RP11-456H18.1, AATK-AS1, RP11-490D19.6, AC019330.1, AC098973.2, AC005281.2, AC016582.2, SATB2-AS1, FGF12-AS3, LA16c-3…	hsa-let-7b-5p, hsa-miR-335-5p, hsa-miR-34a-5p, hsa-let-7a-5p, hsa-let-7i-5p, hsa-let-7e-5p, hsa-let-7g-5p, hsa-miR-590-3p, hsa-let-7f-5p, hsa-let-7d-5p, hsa-miR-501-5p, hsa-miR-186-5p, hsa-let-7c-5p, hsa-miR-103a-3p, hsa-miR-106a-5p, hsa-miR-106b-5p, hsa-miR-107, hsa-miR-10a-5p, hsa-miR-125a-3p, hsa-miR-125a-5p, hsa-miR-125b-5p, hsa-miR-126-5p, hsa-miR-1271-5p, hsa-miR-129-5p, hsa-miR-1305, hsa-m…	267	211	138	674	0	0.833086	0.711206	0.66211	0.6875	0.145586
LMSM 26	FAM87B, Z83851.3, LINC00315, LINC00308, BVES-AS1, LINC00587, AP000525.9, AC074286.1, AP000318.2, BX322557.10, RP5-1039K5.16, RPS10P7, AC011625.1, RP11-417E7.1, RP11-197K6.1, AP000233.3, AC008074.3, AL109763.2, RP1-293L8.2, AP001439.2, AP000469.2, LINC00618, AC018799.1, AC009365.4, RP3-441A12.1, RP11-31F15.1, AC007463.2, RP11-289F5.1, RP4-756H11.3, RP11-144G6.10, HPN-AS1, KIF9-AS1, RP11-413M3.4, R…	hsa-miR-335-5p, hsa-let-7a-5p, hsa-let-7b-5p, hsa-let-7d-5p, hsa-let-7e-5p, hsa-let-7f-5p, hsa-let-7g-5p, hsa-let-7i-5p, hsa-miR-101-3p, hsa-miR-103a-3p, hsa-miR-106a-5p, hsa-miR-106b-5p, hsa-miR-107, hsa-miR-10a-5p, hsa-miR-10b-5p, hsa-miR-1226-3p, hsa-miR-125a-3p, hsa-miR-125a-5p, hsa-miR-125b-5p, hsa-miR-126-5p, hsa-miR-128-3p, hsa-miR-129-2-3p, hsa-miR-1305, hsa-miR-130a-3p, hsa-miR-130a-5p, …	233	349	172	674	0	0.823544	0.696923	0.749817	0.634313	0.189231
LMSM 27	GRIP2, PCBP1-AS1, RP11-69E11.4, FAM87A, WASIR1, CECR5-AS1, RP11-706O15.7, RP11-706O15.5, AC084018.1, MIR17HG, RP11-426L16.8, LY86-AS1, AC007249.3, CLDN10-AS1, AY269186.1, AC007403.3, AC093326.1, AC107057.2, RP11-262I2.2, RP5-1027O11.1, LINC00403, AC005019.3, RP1-32B1.4, AC010884.1, AC016716.2, RP11-54O15.3, LINC00320, RP11-441O15.3, AC010082.2, LINC00237, RP1-257A15.1, FAM197Y8, FAM66E, LINC00431…	hsa-miR-335-5p, hsa-miR-375, hsa-miR-101-3p, hsa-let-7a-5p, hsa-let-7b-5p, hsa-let-7c-5p, hsa-let-7d-5p, hsa-let-7e-5p, hsa-let-7f-5p, hsa-let-7g-5p, hsa-let-7i-5p, hsa-miR-100-3p, hsa-miR-100-5p, hsa-miR-103a-2-5p, hsa-miR-103a-3p, hsa-miR-106a-5p, hsa-miR-106b-5p, hsa-miR-107, hsa-miR-10a-5p, hsa-miR-1224-5p, hsa-miR-1249-3p, hsa-miR-125a-3p, hsa-miR-125a-5p, hsa-miR-125b-5p, hsa-miR-126-5p, hs…	391	300	227	674	0	0.850825	0.766064	0.755598	0.646001	0.204823
LMSM 28	LINC00303, RP3-337H4.8, RP11-622K12.1, RP5-842K16.1, RP11-414H17.5, AC087491.2, LINC00269, RP11-563J2.2, RP3-429O6.1, SEC22B, TINCR, RP4-613A2.1, RP1-288M22.2, RP11-505P4.6, RP3-369A17.4, RP4-604K5.2, AP000345.2, RP11-235G24.1, AC109309.4, RP11-61J19.2, AP001439.2, RP11-554D15.4, LAMTOR5-AS1, RP11-190J1.3, AC015977.6, RP11-736E3.1, AC005237.4, LEPREL1-AS1, RP11-354I10.1, RP11-15I11.3, AC009336.24…	hsa-miR-192-5p, hsa-miR-335-5p, hsa-miR-182-5p, hsa-let-7a-5p, hsa-let-7b-5p, hsa-let-7c-5p, hsa-let-7e-5p, hsa-let-7f-5p, hsa-let-7g-5p, hsa-let-7i-5p, hsa-miR-101-3p, hsa-miR-103a-3p, hsa-miR-107, hsa-miR-1224-5p, hsa-miR-125a-3p, hsa-miR-125a-5p, hsa-miR-125b-1-3p, hsa-miR-125b-5p, hsa-miR-126-5p, hsa-miR-1271-5p, hsa-miR-129-5p, hsa-miR-1305, hsa-miR-132-3p, hsa-miR-137, hsa-miR-138-5p, hsa-m…	201	287	125	674	1.83658e-11	0.853431	0.723198	0.73062	0.689305	0.164126
LMSM 29	KCP, RP11-429J17.2, LINC00518, CECR5-AS1, KB-1592A4.15, AC006019.3, RP11-351J23.1, SNHG5, MAMDC2-AS1, RP11-453F18__B.1, AC068831.10, AC079354.3, RP5-1039K5.16, RP11-66D17.5, AC008073.9, RP11-445P17.8, RP4-781K5.7, RP5-1033H22.2, AC000123.4, RP5-1027O11.1, RP11-40H20.4, AC009313.1, LINC00393, AC012354.6, AC073283.7, LINC00092, TRAPPC12-AS1, FREM2-AS1, RP11-764K9.1, BOLA3-AS1, AC018799.1, RP4-784A1…	hsa-miR-335-5p, hsa-miR-34a-5p, hsa-miR-181a-5p, hsa-miR-24-3p, hsa-miR-125a-3p, hsa-miR-183-5p, hsa-miR-186-5p, hsa-let-7a-5p, hsa-let-7b-5p, hsa-let-7d-5p, hsa-let-7e-5p, hsa-let-7f-5p, hsa-let-7g-3p, hsa-let-7g-5p, hsa-let-7i-5p, hsa-miR-100-5p, hsa-miR-103a-2-5p, hsa-miR-103a-3p, hsa-miR-106a-5p, hsa-miR-106b-5p, hsa-miR-107, hsa-miR-1254, hsa-miR-125a-5p, hsa-miR-125b-5p, hsa-miR-129-5p, hsa…	328	261	178	674	4.44089e-16	0.908199	0.775117	0.718332	0.79946	0.108739
LMSM 30	LINC00482, AP000525.9, TTTY2, TTTY2B, AC068831.10, IGBP1-AS2, LINC00397, RP1-283K11.3, RP11-495P10.3, LINC00885, AC004878.2, THRB-IT1, LINC00240, AC107079.1, AC108051.3, RP11-297K8.2, RP13-348B13.2, AL589743.1, TTTY16, FAM197Y8, RP11-348F1.2, AC016722.3, RP11-258F22.1, AP006216.10, RP11-493K23.1, AC010894.3, LINC00161, RP1-45I4.3, SMIM2-AS1, RP3-327A19.5, ZMYM4-AS1, MIR1302-2, RP5-1092A11.5, RP11…	hsa-let-7a-5p, hsa-let-7b-5p, hsa-let-7d-5p, hsa-let-7e-5p, hsa-let-7f-5p, hsa-let-7g-3p, hsa-let-7g-5p, hsa-let-7i-5p, hsa-miR-101-3p, hsa-miR-103a-3p, hsa-miR-106a-5p, hsa-miR-106b-5p, hsa-miR-107, hsa-miR-10a-5p, hsa-miR-10b-5p, hsa-miR-1224-5p, hsa-miR-125a-3p, hsa-miR-125a-5p, hsa-miR-125b-5p, hsa-miR-128-3p, hsa-miR-129-5p, hsa-miR-1301-3p, hsa-miR-1306-3p, hsa-miR-130a-3p, hsa-miR-130a-5p,…	306	272	179	674	0	0.859684	0.640126	0.73817	0.747005	0.112679
LMSM 31	GRIP2, LINC00525, MIR4435-1HG, MRVI1-AS1, ZFAS1, CSAG2, LINC00839, SNHG17, CSAG3, RP11-544M22.1, RP11-208N14.4, RP11-290F20.1, LINC00487, AC012487.2, VAC14-AS1, XX-FW80269A6.1, LINC00478, LY86-AS1, RP11-62L18.3, RP11-297H3.4, COL18A1-AS2, RP1-50J22.4, GS1-174L6.4, AP001347.6, AC017002.2, RP1-278O22.1, FAM41AY1, AL589743.1, RP11-554K11.2, LA16c-83F12.6, RP11-479J7.1, RP11-70P17.1, PLAC4, LINC00626…	hsa-miR-218-5p, hsa-miR-335-5p, hsa-miR-34a-5p, hsa-miR-181a-5p, hsa-miR-24-3p, hsa-miR-183-5p, hsa-miR-101-3p, hsa-let-7d-5p, hsa-miR-103a-2-5p, hsa-miR-103a-3p, hsa-miR-106b-5p, hsa-miR-107, hsa-miR-10a-5p, hsa-miR-1224-5p, hsa-miR-125a-5p, hsa-miR-125b-5p, hsa-miR-128-3p, hsa-miR-129-5p, hsa-miR-130a-3p, hsa-miR-130b-5p, hsa-miR-132-3p, hsa-miR-136-5p, hsa-miR-137, hsa-miR-139-5p, hsa-miR-141-…	402	159	128	674	2.04279e-10	0.836401	0.723885	0.646471	0.69995	0.136451
LMSM 32	ZNF667-AS1, AC005863.1, TINCR, RP11-554I8.2, RP11-136K14.2, RP11-445P17.8, RP4-781K5.7, RP4-665J23.2, RP11-536O18.1, RP11-136K14.3, RP11-336A10.2, AC011290.4, LINC00845, RP4-724E13.2, LINC00582, USP12-AS2, AC004840.8, RP5-1007G16.1, RP11-327L3.3, AC091814.3, RP5-943J3.1, ARHGEF9-IT1, DLX6-AS1, RP11-449H15.2, AC073342.12, RP11-573D15.2, RP5-1011O1.2, RP5-930J4.2, AMER2-AS1, RP11-395L14.3, AC093381…	hsa-let-7a-5p, hsa-let-7b-5p, hsa-let-7f-5p, hsa-let-7g-5p, hsa-let-7i-5p, hsa-miR-103a-3p, hsa-miR-107, hsa-miR-126-5p, hsa-miR-1271-5p, hsa-miR-127-3p, hsa-miR-128-3p, hsa-miR-130a-3p, hsa-miR-130b-3p, hsa-miR-132-3p, hsa-miR-135b-5p, hsa-miR-139-5p, hsa-miR-1-3p, hsa-miR-143-3p, hsa-miR-143-5p, hsa-miR-145-5p, hsa-miR-148b-3p, hsa-miR-149-5p, hsa-miR-150-5p, hsa-miR-15a-5p, hsa-miR-15b-5p, hsa…	158	305	109	674	5.66747e-12	0.910115	0.786944	0.734679	0.793036	0.117079
LMSM 33	TMEM51-AS1, CTD-2201E18.3, RP11-435B5.4, RP11-544M22.1, RP11-277A4.4, RP11-84A19.2, AC025171.1, RP11-629N8.3, AC096559.1, RP11-3B12.1, RP11-180D21.3, RP11-669M2.1, RP5-899B16.2, AC083867.4, AC004603.4, RP11-66A2.1, RP11-397C12.1, RP1-35C21.2, AC005392.13, RP11-536C5.7, RP6-102O10.1, RP4-735C1.6, RP3-434P1.6, RP4-534N18.2, RP11-335E6.3, THRB-AS1, GS1-122H1.2, RP1-20N2.6, RP11-552D8.1, RP11-202I11.…	hsa-let-7a-5p, hsa-let-7b-5p, hsa-let-7c-5p, hsa-let-7d-5p, hsa-let-7e-5p, hsa-let-7f-5p, hsa-miR-101-3p, hsa-miR-103a-3p, hsa-miR-106a-5p, hsa-miR-106b-5p, hsa-miR-107, hsa-miR-10a-5p, hsa-miR-10b-5p, hsa-miR-1271-5p, hsa-miR-129-2-3p, hsa-miR-129-5p, hsa-miR-130a-3p, hsa-miR-130a-5p, hsa-miR-130b-3p, hsa-miR-135a-5p, hsa-miR-135b-5p, hsa-miR-136-5p, hsa-miR-138-5p, hsa-miR-139-5p, hsa-miR-1-3p,…	171	245	114	674	0	0.853933	0.76577	0.655855	0.724437	0.129496
LMSM 34	RP11-153K16.2, RP5-1027G4.3, PCBP1-AS1, LINC00839, AC006019.3, AC015969.3, SNHG5, SETD5-AS1, RP11-394A14.2, RP5-858B6.3, RP5-1027O11.1, RP11-503C24.6, RP11-576D8.4, LINC00431, RP11-354I10.1, AC074138.3, AC012309.5, AC093901.1, RP11-122M14.3, DANCR, LINC00629, RP11-196D18.1, RP11-160H22.5, HPN-AS1, RP11-158D2.2, RP11-796I2.1, CLYBL-AS2, LINC01068, SUCLA2-AS1, RP11-143M1.3, AC016912.3, MFI2-AS1, RN…	hsa-let-7a-5p, hsa-let-7b-5p, hsa-let-7c-5p, hsa-let-7d-5p, hsa-let-7e-5p, hsa-let-7f-5p, hsa-let-7g-5p, hsa-let-7i-5p, hsa-miR-100-5p, hsa-miR-101-3p, hsa-miR-103a-3p, hsa-miR-106a-5p, hsa-miR-106b-5p, hsa-miR-107, hsa-miR-10b-3p, hsa-miR-125a-3p, hsa-miR-125a-5p, hsa-miR-125b-5p, hsa-miR-126-5p, hsa-miR-127-3p, hsa-miR-129-2-3p, hsa-miR-129-5p, hsa-miR-1307-3p, hsa-miR-130a-3p, hsa-miR-130a-5p,…	316	291	193	674	0	0.895442	0.729439	0.754068	0.768778	0.126664
LMSM 35	RP11-23P13.6, LINC00336, RP13-259N13.2, HLA-F-AS1, UBE2E1-AS1, AC079630.2, AC007319.1, RP11-132N15.3, RP11-48O20.4, LINC00885, RP1-50J22.4, AC099850.1, AC012363.4, LINC00393, RP11-144G6.4, RP1-278O22.1, RP11-295G24.5, AC000067.1, RP11-132N15.1, AC092484.1, LINC00618, AC007362.3, RP11-536C5.2, AC104134.2, AC083867.4, MIR133BHG, RP1-144F13.3, AC005550.5, CTA-384D8.31, RP11-289F5.1, AC105461.1, RP11…	hsa-miR-335-5p, hsa-let-7a-5p, hsa-let-7b-5p, hsa-let-7c-5p, hsa-let-7d-5p, hsa-let-7e-5p, hsa-let-7f-5p, hsa-let-7g-5p, hsa-let-7i-5p, hsa-miR-101-3p, hsa-miR-103a-3p, hsa-miR-106b-5p, hsa-miR-107, hsa-miR-126-5p, hsa-miR-1271-5p, hsa-miR-132-3p, hsa-miR-137, hsa-miR-142-5p, hsa-miR-144-3p, hsa-miR-146a-5p, hsa-miR-146b-5p, hsa-miR-148a-3p, hsa-miR-148b-3p, hsa-miR-154-5p, hsa-miR-155-5p, hsa-mi…	216	174	93	674	5.88085e-12	0.805374	0.623349	0.573595	0.699156	0.106218
LMSM 36	CASP8AP2, RP11-84C10.2, FAM27L, CSNK1G2-AS1, AP001597.1, MLLT4-AS1, RP11-351J23.1, LINC00583, LINC00487, RP11-473M20.5, CTD-2308N23.2, SNORD91B, RP11-717D12.1, POLR2J4, RP5-1039K5.16, RP11-541F9.1, RP11-374M1.4, RP11-15M15.1, RABGAP1L-IT1, RP11-131L23.1, UBE2E1-AS1, RP11-252P19.2, RP11-136K14.2, AF196972.9, RP11-13P5.1, AP001439.2, RP11-335O13.8, GS1-174L6.4, RP1-137H15.2, RP11-160H22.3, RP5-991C…	hsa-miR-335-5p, hsa-miR-186-5p, hsa-miR-129-5p, hsa-let-7a-5p, hsa-let-7i-5p, hsa-let-7e-5p, hsa-let-7b-5p, hsa-let-7g-5p, hsa-let-7f-5p, hsa-let-7d-5p, hsa-miR-103a-3p, hsa-miR-106a-5p, hsa-miR-106b-5p, hsa-miR-107, hsa-miR-125a-5p, hsa-miR-125b-5p, hsa-miR-128-3p, hsa-miR-138-5p, hsa-miR-1-3p, hsa-miR-143-3p, hsa-miR-146a-5p, hsa-miR-146b-5p, hsa-miR-155-5p, hsa-miR-15a-5p, hsa-miR-15b-5p, hsa-…	275	122	78	674	1.05751e-08	0.826939	0.589122	0.644416	0.723914	0.103026
LMSM 37	PDXDC2P, AC009095.4, CRNDE, RP11-296I10.3, RP11-536C10.16, RP11-317N8.5, RP11-597A11.6, RP5-991G20.1, CTD-2012K14.7, RP11-46C24.7, RP5-991G20.4, AC009120.6, RP11-394B2.6, RP11-303E16.3, RP11-55K13.1, SNAI3-AS1, RP11-303E16.8, RP11-482M8.1, RP11-459F6.3, RP11-104N10.1, RP11-303E16.5, RP11-498D10.5, CTD-2012K14.6, AC009120.4, RP11-96D1.6, RP11-178L8.3, RP11-529K1.2, RP11-252K23.2, CTD-2033A16.3, RP…	hsa-miR-145-5p, hsa-let-7a-5p, hsa-let-7b-5p, hsa-let-7c-5p, hsa-let-7d-5p, hsa-let-7e-5p, hsa-let-7f-5p, hsa-let-7g-5p, hsa-miR-10a-5p, hsa-miR-10b-5p, hsa-miR-1224-5p, hsa-miR-1271-5p, hsa-miR-129-5p, hsa-miR-130a-3p, hsa-miR-130b-3p, hsa-miR-130b-5p, hsa-miR-135a-5p, hsa-miR-135b-5p, hsa-miR-138-5p, hsa-miR-1-3p, hsa-miR-141-5p, hsa-miR-142-3p, hsa-miR-146a-5p, hsa-miR-146b-5p, hsa-miR-151a-5p…	157	544	145	674	5.18087e-06	0.824681	0.709413	0.63835	0.685381	0.1393
LMSM 38	RP1-62O9.3, RP5-1027G4.3, LINC00313, LINC00643, RP11-573D15.8, AC012456.3, PSORS1C3, RP11-1112C15.1, AL592528.1, RP11-706O15.7, MIR219-2, LINC01020, BMS1P18, FRMPD4-AS1, RP11-57C13.4, LINC00205, AC019048.1, AP001048.4, MIR181A2HG, RP4-781K5.7, AP000697.6, RP11-151A6.4, AC011901.2, RP11-134G8.8, RP11-49G10.3, LINC00162, RP11-383G10.5, LINC00972, AL589743.1, AP001626.1, PROSER2-AS1, RP3-398G3.5, RP…	hsa-miR-335-5p, hsa-let-7a-5p, hsa-let-7b-5p, hsa-let-7e-5p, hsa-let-7f-5p, hsa-let-7g-5p, hsa-let-7i-5p, hsa-miR-103a-3p, hsa-miR-106a-5p, hsa-miR-106b-5p, hsa-miR-107, hsa-miR-10a-5p, hsa-miR-10b-5p, hsa-miR-125b-5p, hsa-miR-1271-5p, hsa-miR-132-3p, hsa-miR-142-5p, hsa-miR-144-3p, hsa-miR-145-5p, hsa-miR-148a-3p, hsa-miR-148b-3p, hsa-miR-149-5p, hsa-miR-151a-3p, hsa-miR-153-3p, hsa-miR-155-5p, …	213	162	104	674	0	0.866442	0.689348	0.664333	0.754406	0.112036
LMSM 39	TMEM51-AS1, LINC00843, HNRNPU-AS1, RP4-562J12.2, PSORS1C3, ATP6V0E2-AS1, LINC00654, LINC00898, BMS1P18, FAM230B, RP11-91A18.4, RP5-858B6.3, AC011718.2, AC091633.3, AC009948.5, RP11-168L22.2, E2F3-IT1, RP11-538D16.2, TSSC1-IT1, LINC00863, RP11-54O7.11, RP11-297K8.2, RP5-1121H13.4, RP4-784A16.5, FAM66E, AC016582.2, AC026150.5, RP11-211N8.2, LINC00937, AC105393.2, AC007463.2, RP11-348F1.2, RP11-31L2…	hsa-let-7a-5p, hsa-let-7b-3p, hsa-let-7b-5p, hsa-let-7d-5p, hsa-let-7e-5p, hsa-let-7f-2-3p, hsa-let-7f-5p, hsa-let-7g-5p, hsa-let-7i-5p, hsa-miR-101-3p, hsa-miR-103a-3p, hsa-miR-106a-5p, hsa-miR-106b-5p, hsa-miR-107, hsa-miR-125a-5p, hsa-miR-125b-5p, hsa-miR-1271-5p, hsa-miR-128-3p, hsa-miR-129-2-3p, hsa-miR-1305, hsa-miR-130a-3p, hsa-miR-130b-3p, hsa-miR-138-5p, hsa-miR-139-5p, hsa-miR-1-3p, hsa…	269	203	123	674	7.30305e-13	0.824347	0.670055	0.619321	0.702396	0.121951
LMSM 40	LINC00266-3, CEACAM20, RP11-181G12.2, AC084219.4, FLVCR1-AS1, RP11-84A19.2, RP11-554D15.1, LL22NC03-86G7.1, CHL1-AS2, RP11-344A5.1, HAR1A, RP1-92C8.3, RP11-739N20.2, RP11-217B7.2, RP11-416N2.3, RP11-379B8.1, AC011718.3, RP11-286M16.1, RP3-340B19.3, AC004692.4, RP1-20N2.6, AC009495.4, LL22NC03-121E8.3, RP11-124O11.2, OGFR-AS1, AC104695.3, NHS-AS1, CTD-2192J16.11, XXbac-B33L19.6, HAR1B, AC007246.3,…	hsa-let-7a-5p, hsa-let-7b-5p, hsa-let-7d-5p, hsa-let-7e-5p, hsa-let-7f-5p, hsa-let-7g-5p, hsa-let-7i-5p, hsa-miR-103a-3p, hsa-miR-107, hsa-miR-1251-5p, hsa-miR-125a-5p, hsa-miR-125b-5p, hsa-miR-126-5p, hsa-miR-1271-5p, hsa-miR-129-2-3p, hsa-miR-129-5p, hsa-miR-130a-3p, hsa-miR-130b-3p, hsa-miR-135a-5p, hsa-miR-135b-5p, hsa-miR-136-5p, hsa-miR-1-3p, hsa-miR-140-3p, hsa-miR-140-5p, hsa-miR-142-5p, …	199	274	138	674	0	0.803307	0.736948	0.709665	0.588621	0.214686
LMSM 41	H19, CTB-25J19.1, AC144450.2, AC079586.1, LINC00588, AC108066.1, DSCR4-IT1, AL109763.2, RP11-439L18.2, RP1-200K18.1, LINC00320, LARGE-AS1, RP11-383G10.5, RP11-390P2.4, AC009478.1, RP5-1121H13.4, XX-C2158C6.3, RP5-858B6.1, AC096732.2, RP1-212P9.2, AC011718.3, RP11-95I16.2, RP1-101K10.6, AC079150.3, AC062032.1, RP1-121G13.2, RP11-98I9.4, AC144450.1, RP11-568A7.2, RP11-702L6.4, RP5-1112D6.4, XX-C215…	hsa-miR-335-5p, hsa-let-7a-5p, hsa-let-7b-5p, hsa-let-7c-5p, hsa-let-7d-5p, hsa-let-7e-5p, hsa-let-7f-5p, hsa-let-7g-5p, hsa-let-7i-5p, hsa-miR-100-5p, hsa-miR-101-3p, hsa-miR-103a-2-5p, hsa-miR-103a-3p, hsa-miR-106a-5p, hsa-miR-106b-5p, hsa-miR-107, hsa-miR-10a-3p, hsa-miR-10a-5p, hsa-miR-10b-5p, hsa-miR-1224-5p, hsa-miR-1226-3p, hsa-miR-1254, hsa-miR-125a-3p, hsa-miR-125a-5p, hsa-miR-125b-2-3p,…	345	378	248	674	0	0.865091	0.720026	0.718701	0.720409	0.144682
LMSM 42	LINC00266-1, LINC00521, DLGAP1-AS1, ADORA2A-AS1, LINC00482, LINC00643, LINC00173, RP11-544M22.1, CYP17A1-AS1, RP11-465L10.10, LINC00277, LINC00243, RP11-266K4.9, AC073869.19, AC124944.5, RP11-465B22.5, FAM95B1, RP11-336K24.5, RP3-333H23.8, XX-FW81066F1.2, RP11-6F6.1, AC018693.6, LINC00937, RP11-416N2.3, RP11-255A11.21, RP4-737A23.2, LINC00423, LINC00595, RP11-196D18.1, RP11-77G23.5, AC092535.3, C…	hsa-miR-148b-3p, hsa-miR-335-5p, hsa-let-7a-5p, hsa-let-7b-5p, hsa-let-7c-5p, hsa-let-7d-5p, hsa-let-7e-5p, hsa-let-7f-5p, hsa-let-7g-5p, hsa-let-7i-5p, hsa-miR-103a-2-5p, hsa-miR-103a-3p, hsa-miR-106a-5p, hsa-miR-106b-5p, hsa-miR-107, hsa-miR-1185-5p, hsa-miR-125a-3p, hsa-miR-125a-5p, hsa-miR-126-5p, hsa-miR-129-5p, hsa-miR-130a-3p, hsa-miR-130b-3p, hsa-miR-148a-3p, hsa-miR-152-3p, hsa-miR-155-5…	241	194	110	674	9.68337e-13	0.811714	0.652841	0.707102	0.653597	0.158117
LMSM 43	LINC00951, TTC25, AC006372.5, LINC00466, RP1-13P20.6, SRGAP3-AS1, COL4A2-AS2, RP4-549F15.1, RP5-1178H5.2, RP5-1022P6.4, AC093382.1, BTBD9-AS1, AC000124.1, RP5-983L19.2, RP11-77G23.5, AC005392.13, RP11-242O24.5, LINC00352, AC003991.3, RP1-317E23.3, RP4-633I8.4, RP11-335E6.3, RP11-775D22.2, LINC00411, AC104695.3, AP001065.2, RP4-697K14.3, RP11-334J6.6, AC004538.3, RP11-84O12.4, AC004160.4, AC012513…	hsa-miR-362-5p, hsa-let-7a-5p, hsa-let-7b-5p, hsa-let-7e-5p, hsa-let-7f-5p, hsa-let-7g-5p, hsa-let-7i-5p, hsa-miR-101-3p, hsa-miR-103a-3p, hsa-miR-106a-5p, hsa-miR-106b-5p, hsa-miR-107, hsa-miR-10a-5p, hsa-miR-10b-5p, hsa-miR-125a-5p, hsa-miR-125b-5p, hsa-miR-126-5p, hsa-miR-129-5p, hsa-miR-130a-3p, hsa-miR-130b-3p, hsa-miR-130b-5p, hsa-miR-137, hsa-miR-138-5p, hsa-miR-1-3p, hsa-miR-141-3p, hsa-m…	147	280	103	674	2.44249e-15	0.845967	0.769615	0.622665	0.734059	0.111908
LMSM 44	FAM182A, PART1, RP11-544L8__B.4, LINC01006, TCL6, AC015969.3, RP11-863P13.4, AC009236.1, LY86-AS1, RP11-393K12.2, RP11-336K24.5, RP11-115A15.1, RP11-503C24.6, CITF22-49D8.1, AL450226.2, AF064860.5, RP11-339D23.1, RP13-379L11.1, RP11-513G11.4, RP3-410B11.1, RP11-99H8.1, RP11-435M3.2, AC004744.3, AC005281.1, DISC1-IT1, AC000124.1, AC007557.3, RP11-191G24.1, RP5-1028L10.1, AC006458.3, RP11-406A20.4,…	hsa-miR-335-5p, hsa-let-7a-5p, hsa-let-7b-5p, hsa-let-7d-5p, hsa-let-7e-5p, hsa-let-7f-5p, hsa-let-7g-5p, hsa-let-7i-5p, hsa-miR-103a-3p, hsa-miR-107, hsa-miR-10a-5p, hsa-miR-10b-5p, hsa-miR-125b-5p, hsa-miR-126-5p, hsa-miR-130a-3p, hsa-miR-130b-3p, hsa-miR-132-3p, hsa-miR-137, hsa-miR-138-5p, hsa-miR-139-5p, hsa-miR-142-5p, hsa-miR-143-3p, hsa-miR-145-5p, hsa-miR-148a-3p, hsa-miR-148b-3p, hsa-mi…	193	167	92	674	0	0.801395	0.645834	0.681556	0.646557	0.154838
LMSM 45	RP11-567M16.3, Z83851.3, FAM87A, LINC00313, HCP5, RP4-761J14.8, LINC00473, AP001601.2, RP4-662A9.2, AP001048.4, RP11-503C24.6, LINC00365, RP11-276H7.3, AP003039.3, LINC00393, RP11-479J7.1, SFTA1P, AC002480.5, AP001046.6, LEPREL1-AS1, AC007461.2, AC091729.8, CTA-384D8.31, AC078883.4, LINC00511, AC084149.2, AC008746.3, RP11-354K1.1, AC010967.2, RP11-255A11.2, RP11-279N8.1, RP1-41P2.7, AC090587.5, R…	hsa-miR-106b-5p, hsa-miR-17-5p, hsa-miR-20a-5p, hsa-miR-20b-5p, hsa-miR-335-5p, hsa-miR-519d-3p, hsa-miR-93-5p, hsa-let-7a-3p, hsa-let-7a-5p, hsa-let-7b-5p, hsa-let-7d-5p, hsa-let-7e-5p, hsa-let-7f-5p, hsa-let-7g-5p, hsa-let-7i-5p, hsa-miR-101-3p, hsa-miR-103a-3p, hsa-miR-106a-5p, hsa-miR-107, hsa-miR-10a-3p, hsa-miR-125a-3p, hsa-miR-125a-5p, hsa-miR-125b-5p, hsa-miR-127-3p, hsa-miR-130a-3p, hsa-…	179	268	119	674	0	0.852968	0.73608	0.661433	0.721133	0.131835
LMSM 46	TPT1-AS1, CEACAM20, CSAG2, RBMS3-AS2, LINC01020, LL22NC01-81G9.3, MIR17HG, LINC00598, RP11-394A14.2, RP11-541F9.1, AC034228.3, AC012506.3, CTB-111F10.1, RP11-644K8.1, RP11-554D15.1, RP11-472N13.2, AC008074.3, RP11-445P17.8, LINC00297, RP11-134G8.7, E2F3-IT1, AC007182.6, AC004878.2, LINC00240, AY269186.2, KCNC4-AS1, RP11-403H13.1, AC007879.6, AC018643.4, RP11-390P2.4, AC018693.6, RP11-292F9.1, BOL…	hsa-miR-106a-5p, hsa-miR-106b-5p, hsa-miR-1237-3p, hsa-miR-1248, hsa-miR-1307-3p, hsa-miR-142-3p, hsa-miR-149-3p, hsa-miR-150-5p, hsa-miR-155-3p, hsa-miR-17-5p, hsa-miR-186-3p, hsa-miR-186-5p, hsa-miR-203a-3p, hsa-miR-204-5p, hsa-miR-20a-5p, hsa-miR-20b-5p, hsa-miR-211-5p, hsa-miR-30b-3p, hsa-miR-30c-1-3p, hsa-miR-30c-2-3p, hsa-miR-335-3p, hsa-miR-33a-3p, hsa-miR-3613-3p, hsa-miR-372-3p, hsa-miR-…	341	325	224	674	0	0.882898	0.727429	0.735317	0.748334	0.134564
LMSM 47	RP11-66N24.4, MRVI1-AS1, RP11-998D10.4, CTB-25J19.1, LINC00173, RP11-335E6.2, HCG9, FAM74A3, KANSL1-AS1, RP11-989E6.3, LINC00612, FAM74A5, RP11-374M1.4, AC034228.3, CDH23-AS1, RP5-1180C18.1, AP001630.5, RP11-262I2.2, LINC00240, RP5-991C6.3, RP11-168C9.1, AC006076.1, UBXN7-AS1, AC124944.3, LINC00375, PARD3-AS1, RP11-276E15.4, RP1-1J6.2, AL592494.5, RP11-96L7.2, RP5-1092A11.5, MFI2-AS1, LINC01004, …	hsa-miR-200c-3p, hsa-miR-22-3p, hsa-miR-204-5p, hsa-miR-200a-3p, hsa-miR-141-3p, hsa-let-7a-5p, hsa-let-7b-5p, hsa-let-7d-5p, hsa-let-7e-5p, hsa-let-7f-5p, hsa-let-7g-5p, hsa-let-7i-5p, hsa-miR-103a-3p, hsa-miR-106a-5p, hsa-miR-106b-5p, hsa-miR-107, hsa-miR-10a-5p, hsa-miR-10b-5p, hsa-miR-125a-5p, hsa-miR-125b-5p, hsa-miR-126-5p, hsa-miR-130b-3p, hsa-miR-133b, hsa-miR-140-5p, hsa-miR-142-5p, hsa-…	477	98	87	674	5.04049e-06	0.805447	0.605298	0.667621	0.677223	0.128224
LMSM 48	FAM27L, AP000345.1, HECW1-IT1, LINC00482, MLLT4-AS1, LINC00619, PSORS1C3, KB-1183D5.13, RP11-414H23.2, UCA1, RP11-541F9.1, RP11-417E7.1, TINCR, AC012506.3, RP4-633O19__A.1, AC116609.2, IL10RB-AS1, LPP-AS1, RP11-576D8.4, RP11-144G6.4, LINC00162, AC007362.3, DDX26B-AS1, LINC00378, RP11-415J8.3, XXbac-B476C20.9, CYP4A22-AS1, RP11-236B18.2, MTOR-AS1, PROSER2-AS1, RP11-452K12.4, AC074138.3, RP3-398G3.…	hsa-miR-193b-3p, hsa-miR-204-5p, hsa-miR-27b-3p, hsa-miR-16-5p, hsa-let-7a-5p, hsa-let-7b-5p, hsa-let-7c-5p, hsa-let-7d-5p, hsa-let-7e-5p, hsa-let-7f-5p, hsa-let-7g-5p, hsa-let-7i-5p, hsa-miR-101-3p, hsa-miR-103a-2-5p, hsa-miR-103a-3p, hsa-miR-106a-5p, hsa-miR-106b-5p, hsa-miR-107, hsa-miR-10b-5p, hsa-miR-1226-3p, hsa-miR-126-5p, hsa-miR-1271-5p, hsa-miR-127-3p, hsa-miR-1276, hsa-miR-129-5p, hsa-…	304	310	196	674	0	0.846712	0.71406	0.71054	0.688857	0.157856
LMSM 49	RP11-84C10.2, RP4-682C21.5, RP5-1142A6.8, AC012456.3, BVES-AS1, LINC00577, CTC-308K20.1, RP11-812E19.3, AC023490.1, SNORD91B, RP11-414H17.5, LINC00680, RP4-800J21.3, RP11-3B12.3, RP1-191L6.2, RP11-143A22.1, RP11-321C24.1, AP001048.4, AC008278.3, AC007879.1, SCEL-AS1, AC010880.1, RP3-470L22.1, RP11-576D8.4, CTA-250D10.19, RP11-448G4.4, AC002115.5, AC010082.2, RP11-383G10.5, XXbac-BPG55C20.7, AC083…	hsa-miR-335-5p, hsa-miR-320a, hsa-let-7a-5p, hsa-let-7b-5p, hsa-let-7f-5p, hsa-let-7g-5p, hsa-let-7i-5p, hsa-miR-101-3p, hsa-miR-103a-3p, hsa-miR-106a-5p, hsa-miR-106b-5p, hsa-miR-107, hsa-miR-10a-5p, hsa-miR-1251-5p, hsa-miR-125a-3p, hsa-miR-125a-5p, hsa-miR-125b-5p, hsa-miR-126-5p, hsa-miR-1276, hsa-miR-128-3p, hsa-miR-129-5p, hsa-miR-1301-3p, hsa-miR-130a-3p, hsa-miR-130a-5p, hsa-miR-130b-3p, …	221	261	140	674	0	0.868546	0.680105	0.717733	0.745203	0.123343
LMSM 50	ZNF518A, RP4-682C21.5, RP11-567M16.3, AC084219.4, LINC00449, RP11-15H20.6, RP11-83B20.1, RP11-266K4.9, RP11-371I1.2, RP4-761J14.8, LINC00370, AL133249.1, AC008073.9, RP11-472N13.2, AC017104.6, AC010880.1, AC010884.1, RASAL2-AS1, RP13-137A17.5, TSSC1-IT1, RP11-144G6.4, RP11-383G10.5, RP11-415J8.3, SLC39A12-AS1, MRPL23-AS1, RP11-551L14.4, RP11-406O16.1, RP13-43E11.1, RP11-122K13.7, AC012065.4, RP3-…	hsa-miR-335-5p, hsa-miR-200a-3p, hsa-miR-30e-3p, hsa-miR-29c-3p, hsa-miR-29b-3p, hsa-miR-141-3p, hsa-miR-17-5p, hsa-miR-20a-5p, hsa-miR-21-5p, hsa-miR-27a-3p, hsa-miR-23a-3p, hsa-let-7e-5p, hsa-miR-340-5p, hsa-miR-30a-3p, hsa-miR-590-3p, hsa-miR-106b-5p, hsa-miR-96-5p, hsa-miR-23b-3p, hsa-miR-27b-3p, hsa-miR-374b-5p, hsa-let-7a-5p, hsa-let-7b-5p, hsa-let-7c-5p, hsa-let-7d-5p, hsa-let-7f-5p, hsa-l…	275	238	155	674	0	0.868853	0.725676	0.705523	0.731891	0.136962
LMSM 51	ST8SIA6-AS1, RP11-1036E20.9, CLDN10-AS1, PTCHD3P1, RP11-94M14.2, AC093843.1, OSTM1-AS1, RP1-127D3.4, AC104134.2, AC109826.1, RP11-500G22.2, AC096574.5, RP4-781K5.8, RP11-513G11.2, AC005592.2, AC073479.1, RPS6KA2-IT1, RP11-536K7.3, KRTAP5-AS1, AC106706.1, RP11-124O11.1, RP11-334A14.8, RP11-411K7.1, RP11-298E9.5, RP11-139K4.1, RP11-520D19.1, RP13-463N16.6, AC010729.1, GS1-24F4.2, CTB-1H10.1, RP11-7…	hsa-let-7a-5p, hsa-let-7b-5p, hsa-let-7c-5p, hsa-let-7d-5p, hsa-let-7e-5p, hsa-let-7f-5p, hsa-let-7i-5p, hsa-miR-101-3p, hsa-miR-106a-5p, hsa-miR-106b-5p, hsa-miR-1224-5p, hsa-miR-125a-5p, hsa-miR-125b-5p, hsa-miR-127-3p, hsa-miR-129-5p, hsa-miR-130b-5p, hsa-miR-134-5p, hsa-miR-135a-5p, hsa-miR-135b-5p, hsa-miR-136-5p, hsa-miR-137, hsa-miR-141-3p, hsa-miR-143-3p, hsa-miR-145-5p, hsa-miR-146a-3p, …	102	430	87	674	2.05781e-07	0.851641	0.71864	0.631731	0.73769	0.11395
